# Supplementary material for: Integrative single-cell analysis of transcriptome, DNA methylome and chromatin accessibility in mouse oocytes
Source: Cell Res. 2018 Dec 18;29(2):110–23. doi: 10.1038/s41422-018-0125-4 (PMC6355938; doi:10.1038/s41422-018-0125-4)
Supplement: Supplementary file 12 — Supplementary information, Table S1 [file 41422_2018_125_MOESM12_ESM.xlsx]

## Sheet: iscCOOL-seq
Supplementary information, Table S1. Summary of single-cel iscCOOL-seq data.
Single cell	Total sequenced bases (Gb)	Total sequenced reads	Total reads after trimming	Unique mapped reads	Mapping efficiency	Total bam reads	Ratio of genomic DNA reads	Ratio of mitochondria DNA reads	Number of detected GCH sites (1X)	Number of detected WCG sites (1X)
NGO_sc1	1.69	5632186	5458681	3714437	0.6805	1203068	0.9905	0.00162169	4.6944e+06	530271
NGO_sc2	0.72	2388436	2283995	1425984	0.6243	836385	0.988	0.00180419	3.84796e+06	430880
NGO_sc3	1.36	4524762	4388847	2866882	0.6532	1535906	0.9894	0.00248974	6.70194e+06	749121
NGO_sc4	0.84	2797800	2681519	1602741	0.5977	1127945	0.9904	0.0017226	5.42745e+06	603657
NGO_sc5	1.13	3770161	3638858	2241395	0.616	1125654	0.9878	0.00177763	4.92255e+06	550733
NGO_sc6	2.17	7237886	6979417	4566068	0.6542	1941845	0.9881	0.00180653	7.95292e+06	888787
NGO_sc7	0.41	1360686	1297446	621659	0.4791	565251	0.9902	0.00171782	2.90134e+06	321862
NGO_sc8	0.69	2317937	2236545	1231394	0.5506	787349	0.9904	0.0014136	3.66765e+06	408329
NGO_sc9	0.53	1755027	1676667	1071289	0.6389	878544	0.9902	0.00183941	4.40256e+06	489263
NGO_sc10	0.93	3095243	2941650	1807794	0.6146	1332332	0.9881	0.00192294	6.43875e+06	713891
NGO_sc11	1.44	4799756	4574641	3005178	0.6569	2229226	0.9906	0.00256008	1.05412e+07	1.16531e+06
NGO_sc12	0.83	2778233	2650464	1686141	0.6362	1339806	0.9886	0.00194282	6.60396e+06	731474
NGO_sc13	0.67	2232466	2130011	1376509	0.6462	1153084	0.9895	0.00181773	5.80243e+06	640373
NGO_sc14	0.66	2209910	2104996	1240249	0.5892	1050196	0.9892	0.00164255	5.30131e+06	587588
NGO_sc15	1.33	4430524	4247339	2759028	0.6496	1758090	0.9871	0.00181447	8.03624e+06	895302
NGO_sc16	0.4	1323655	1277038	796995	0.6241	659914	0.9858	0.00225787	3.28693e+06	364241
NGO_sc17	0.83	2770358	2670560	1777660	0.6657	981513	0.9884	0.00213955	4.36134e+06	487073
NGO_sc18	0.61	2033392	1960645	1282079	0.6539	887942	0.9886	0.00155979	4.22079e+06	468726
NGO_sc19	0.94	3120550	2988469	1891912	0.6331	1326384	0.9887	0.00159908	6.25191e+06	694552
NGO_sc20	1.39	4616689	4451915	2867087	0.644	1798497	0.9886	0.0020367	8.0226e+06	891657
NGO_sc21	0.47	1580555	1506640	920046	0.6107	758955	0.9837	0.00244283	3.75635e+06	416796
NGO_sc22	1.18	3926386	3763677	2400097	0.6377	1561054	0.9904	0.00151052	7.23664e+06	801925
NGO_sc23	1.25	4156327	4035366	2626240	0.6508	946118	0.9898	0.00175242	3.76816e+06	421596
NGO_sc24	1.58	5269377	5110374	1392360	0.2725	1017615	0.9883	0.00176491	4.89631e+06	543366
NGO_sc25	0.79	2629288	2517902	1651826	0.656	932266	0.9921	0.00120996	4.11923e+06	454419
NGO_sc26	0.46	1527472	1461868	1000578	0.6845	711518	0.9905	0.00189173	3.37081e+06	371030
NGO_sc27	0.99	3295105	3164565	2128262	0.6725	1195963	0.9893	0.00150005	5.31541e+06	588776
NGO_sc28	1.36	4538324	4361255	2882795	0.661	1690364	0.9865	0.00248526	7.54117e+06	835192
NGO_sc29	1.37	4555657	4364759	873969	0.2002	707424	0.9872	0.00199456	3.54785e+06	394550
NGO_sc30	0.74	2483290	2360493	1489821	0.6311	1123748	0.9873	0.00203426	5.44128e+06	602217
NGO_sc31	0.94	3144668	3004684	1803134	0.6001	1156020	0.9905	0.00165049	5.31192e+06	586012
NGO_sc32	1.11	3688506	3523705	2335087	0.6627	1076289	0.9897	0.00182665	4.60085e+06	511191
NGO_sc33	1.88	6252238	6009828	3930121	0.6539	1040976	0.9855	0.00138812	3.75537e+06	420538
NGO_sc34	1.28	4276614	4113117	2870261	0.6978	1142013	0.9886	0.00137739	4.75916e+06	531567
NGO_sc35	1.03	3443399	3310847	2199686	0.6644	1015793	0.9856	0.00160466	4.32113e+06	482092
NGO_sc36	1.98	6610339	6382599	4252403	0.6662	1669138	0.983	0.00186503	6.7288e+06	749105
NGO_sc37	3.17	10562376	10346963	6998403	0.6764	2394406	0.9895	0.00111051	9.23695e+06	1.0232e+06
NGO_sc38	2.49	8304935	8097579	5457801	0.674	1963023	0.9892	0.00112938	7.67594e+06	853290
NGO_sc39	2.48	8265649	8066133	5556042	0.6888	1384631	0.9907	0.00109127	4.95266e+06	549954
NGO_sc40	0.85	2833541	2746931	1873233	0.6819	1175374	0.9874	0.00138509	5.37166e+06	596243
NGO_sc41	0.8	2656781	2576645	1683412	0.6533	1036414	0.9838	0.00185833	4.81267e+06	535252
NGO_sc42	2.92	9716990	9520765	6504944	0.6832	2191960	0.9911	0.00139647	8.37672e+06	922138
NGO_sc43	1.08	3603987	3491175	2354940	0.6745	1469279	0.9866	0.00157356	6.69755e+06	741826
NGO_sc44	1.69	5619232	5439364	3529798	0.6489	1746501	0.9852	0.00138792	7.41857e+06	824149
NGO_sc45	1.3	4326653	4203838	2740193	0.6518	1341197	0.9855	0.0024672	5.81778e+06	647471
NGO_sc46	0.79	2633207	2550714	1674823	0.6566	1004295	0.9874	0.00114209	4.62771e+06	512463
NGO_sc47	0.85	2843831	2748131	1785101	0.6496	1135643	0.9872	0.00155066	5.26674e+06	584175
NGO_sc48	4.45	14840370	14491286	9596053	0.6622	1616880	0.9854	0.00137425	5.17155e+06	594216
NGO_sc49	1.54	5122524	4938410	3178052	0.6435	1689132	0.9851	0.00250247	7.31758e+06	813483
NGO_sc50	1.09	3633833	3521841	2317286	0.658	1274004	0.9889	0.00115384	5.70724e+06	634297
NGO_sc51	0.7	2318918	2236161	1403950	0.6278	1055183	0.9881	0.0019371	5.12901e+06	567674
NGO_sc52	1.61	5370432	5200434	3389391	0.6518	1466311	0.9883	0.00118733	6.12511e+06	681074
NGO_sc53	1.53	5104585	4960275	3371028	0.6796	1487442	0.9863	0.00163838	6.34402e+06	708177
NGO_sc54	0.97	3225701	3137307	2129492	0.6788	935095	0.9888	0.00118063	3.92167e+06	436629
NGO_sc55	0.59	1960033	1890552	1268179	0.6708	751773	0.988	0.00174255	3.45012e+06	385575
NGO_sc56	0.59	1977956	1925158	1311876	0.6814	745809	0.9899	0.00164385	3.42574e+06	381243
NGO_sc57	0.58	1942927	1875784	1217478	0.6491	933217	0.9884	0.00170271	4.60802e+06	512540
NGO_sc58	0.9	3000157	2900586	1907867	0.6578	1237674	0.9886	0.001704	5.72001e+06	634785
NGO_sc59	0.52	1730609	1662956	1092369	0.6569	840034	0.9876	0.0015297	4.18458e+06	465280
NGO_sc60	0.63	2087545	2021399	1317745	0.6519	967943	0.9881	0.00179039	4.72082e+06	524668
NGO_sc61	0.74	2467119	2385812	1552697	0.6508	1142904	0.9891	0.00146119	5.52622e+06	609344
NGO_sc62	0.6	2013194	1950930	1145977	0.5874	330058	0.9863	0.00170273	1.25048e+06	142362
NGO_sc63	0.88	2924146	2779492	1839923	0.662	1112709	0.9842	0.00408283	5.17091e+06	574595
NGO_sc64	0.74	2472690	2368977	1431723	0.6044	1113720	0.9735	0.0100708	5.48142e+06	610148
NGO_sc65	0.97	3229259	3083550	1951153	0.6328	1179928	0.9822	0.00415364	5.45838e+06	608218
NGO_sc66	0.5	1671607	1563400	959901	0.614	841861	0.9805	0.00577055	4.31162e+06	480750
NGO_sc67	0.96	3194133	3029475	1841203	0.6078	1113458	0.9828	0.00469438	5.20236e+06	580013
NGO_sc68	0.37	1220698	1162956	683167	0.5874	380001	0.9767	0.00644998	1.77511e+06	198591
NGO_sc69	0.85	2848236	2711389	1637599	0.604	1069980	0.9814	0.00491785	5.011e+06	558017
NGO_sc70	0.4	1319969	1240016	742346	0.5987	556864	0.9764	0.00719745	2.7254e+06	302881
NGO_sc71	0.39	1292048	1204131	723106	0.6005	571549	0.9775	0.00622344	2.86785e+06	320822
NGO_sc72	0.44	1471799	1376698	851959	0.6188	648897	0.9778	0.00651875	3.23049e+06	360731
NGO_sc73	0.68	2276592	2155894	1329849	0.6168	1021310	0.98	0.00524914	5.08605e+06	567091
NGO_sc74	0.51	1688366	1559108	895357	0.5743	753369	0.9767	0.00674304	3.84467e+06	429846
NGO_sc75	0.45	1508378	1406173	857217	0.6096	715876	0.9795	0.00635026	3.63125e+06	404384
NGO_sc76	0.23	752176	663890	248140	0.3738	264551	0.9411	0.0155093	1.38041e+06	155036
NGO_sc77	0.97	3238710	2991193	1577753	0.5275	1141084	0.972	0.00653677	5.51511e+06	616809
NGO_sc78	0.57	1902121	1803165	1095331	0.6074	770714	0.9805	0.00506154	3.78666e+06	422399
NGO_sc79	0.66	2189233	2119536	1612545	0.7608	1426833	0.9846	0.00157061	7.42778e+06	831024
NGO_sc80	6.97	23235491	22311153	10702247	0.4797	4798963	0.9819	0.00215609	1.97869e+07	2.22117e+06
NGO_sc81	2.32	7733591	7521975	5621089	0.7473	3006296	0.9782	0.00347537	1.29942e+07	1.46597e+06
NGO_sc82	3.48	11599955	10870390	7353273	0.6765	4077003	0.9828	0.00263551	1.78679e+07	2.00158e+06
NGO_sc83	3.75	12497366	12215159	9260575	0.7581	3415465	0.9833	0.00150316	1.35331e+07	1.53624e+06
NGO_sc84	3.75	12498652	12203923	9601090	0.7867	3973855	0.987	0.00238232	1.61535e+07	1.80369e+06
NGO_sc85	1.21	4045540	3929390	3086210	0.7854	1866362	0.9885	0.00165831	8.69244e+06	970545
NGO_sc86	0.62	2069075	1959859	1397003	0.7128	1146281	0.9866	0.00244181	5.7918e+06	643154
NGO_sc87	1.51	5026246	4892178	3627486	0.7415	1920250	0.9783	0.00291941	8.64063e+06	982142
NGO_sc88	3.08	10254091	9761634	6977464	0.7148	3008728	0.9841	0.00324456	1.2598e+07	1.42389e+06
NGO_sc89	0.7	2343107	2230048	1625999	0.7291	1302017	0.984	0.00318429	6.48645e+06	721980
NGO_sc90	2.27	7562142	7370746	5372023	0.7288	2352977	0.9757	0.00387977	9.69565e+06	1.09509e+06
NGO_sc91	1.29	4301391	4160969	3000051	0.721	974571	0.9756	0.00438347	3.87765e+06	443230
NGO_sc92	2.81	9351641	9174322	6769219	0.7378	2787904	0.9749	0.00472972	1.12159e+07	1.26136e+06
NGO_sc93	5.59	18634689	18158223	13213407	0.7277	3549563	0.9777	0.0028226	1.27346e+07	1.4373e+06
NGO_sc94	0.58	1925137	1851913	1304984	0.7047	1116248	0.9718	0.00279149	5.55209e+06	619957
NGO_sc95	0.27	905394	864310	619784	0.7171	502472	0.9819	0.00252949	2.60618e+06	295490
NGO_sc96	0.53	1765971	1666421	1105316	0.6633	902623	0.9849	0.00173384	4.60071e+06	514662
NGO_sc97	1.25	4157540	3945217	2700238	0.6844	1510453	0.9777	0.00239465	6.79651e+06	762034
NGO_sc98	1.33	4423574	4290835	2697176	0.6286	1127821	0.9764	0.00334982	4.67142e+06	533236
NGO_sc99	1.29	4304720	4203681	3278918	0.78	1314107	0.9857	0.00196635	5.5052e+06	616864
NGO_sc100	2.01	6692026	6528771	4916430	0.753	2016831	0.9847	0.0026616	8.50642e+06	948718
NGO_sc101	2.05	6836681	6684570	5243231	0.7844	1495445	0.9871	0.00229764	6.00245e+06	675221
NGO_sc102	2.04	6791782	6597379	4692110	0.7112	2357488	0.9769	0.00280807	9.86493e+06	1.10763e+06
NGO_sc103	1.95	6495420	6298905	4643639	0.7372	2079055	0.9804	0.00318895	8.72287e+06	988470
NGO_sc104	1.54	5126566	4951977	3497717	0.7063	1643730	0.9783	0.0031751	6.88283e+06	774701
NGO_sc105	1.53	5102434	4939756	3467193	0.7019	1139630	0.9777	0.00278424	4.55e+06	520091
NGO_sc106	0.28	944843	888431	582278	0.6554	441699	0.9728	0.00436723	2.19107e+06	246902
NGO_sc107	0.49	1642241	1550392	1119713	0.7222	899346	0.9811	0.00378831	4.50954e+06	505683
NGO_sc108	0.78	2605480	2507977	1850150	0.7377	1119772	0.9826	0.0028095	5.22234e+06	585277
NGO_sc109	1.4	4653586	4501865	3436496	0.7633	1182101	0.9871	0.00210642	4.81715e+06	540471
NGO_sc110	1.82	6073189	5857183	4395184	0.7504	1990402	0.9787	0.00323804	8.36355e+06	949723
NGO_sc111	0.49	1649359	1590566	1235514	0.7768	355728	0.9823	0.00268464	1.46522e+06	166667
NGO_sc112	0.06	213369	198184	134081	0.6765	133939	0.9834	0.00297897	738332	84930
NGO_sc113	2.7	8995775	8762058	6653432	0.7593	2087388	0.9784	0.00374391	8.05099e+06	908066
NGO_sc114	1.38	4594325	4397448	3208141	0.7295	1666893	0.9793	0.00340214	7.32675e+06	821160
NGO_sc115	0.59	1973479	1883558	1398084	0.7423	1107243	0.9855	0.00242855	5.55093e+06	618264
NGO_sc116	1.04	3459782	3288143	1901126	0.5782	1463756	0.9812	0.00250042	7.2795e+06	812494
NGO_sc117	0.59	1965138	1883724	1046697	0.5557	890906	0.9834	0.00359522	4.56746e+06	509710
NGO_sc118	0.9	3007345	2918244	2215983	0.7594	1179042	0.9807	0.00441121	5.25052e+06	585923
NGO_sc119	0.58	1926148	1834496	1380380	0.7525	1076457	0.9874	0.00244599	5.49147e+06	613488
NGO_sc120	0.24	799404	745936	539747	0.7236	452213	0.9805	0.00237499	2.35999e+06	266121
NGO_sc121	1.74	5785436	5518033	3930743	0.7123	2486494	0.982	0.00244199	1.14707e+07	1.27446e+06
NGO_sc122	0.99	3302900	3157205	2294710	0.7268	1631313	0.983	0.00308095	7.86572e+06	877772
NGO_sc123	1.48	4932126	4772726	3537023	0.7411	1608968	0.9821	0.00223622	6.93063e+06	780651
NGO_sc124	0.77	2572757	2470776	1830208	0.7407	1168245	0.9811	0.00296513	5.55992e+06	621379
NGO_sc125	1.15	3833599	3543175	2209634	0.6236	1501463	0.9795	0.00233039	7.23444e+06	806316
NGO_sc126	0.82	2744937	2649258	2030043	0.7663	1197031	0.9797	0.00236752	5.58524e+06	624602
NGO_sc127	0.43	1438885	1371730	896012	0.6532	613952	0.9777	0.00815536	2.96558e+06	331477
NGO_sc128	0.91	3048045	2916317	2022900	0.6936	984627	0.9712	0.00857685	4.22233e+06	471605
NGO_sc129	1.79	5955540	5701616	3944726	0.6919	1354629	0.9759	0.00573589	5.31464e+06	597678
NGO_sc130	0.65	2172187	2069833	1395334	0.6741	784691	0.9728	0.00995933	3.5545e+06	396800
NGO_sc131	0.54	1814992	1740914	1181279	0.6785	642027	0.9746	0.00882673	2.90929e+06	325825
NGO_sc132	1.09	3635530	3499232	2461318	0.7034	1102979	0.9807	0.00530835	4.69872e+06	524275
NGO_sc133	1.59	5299249	5168904	3669477	0.7099	643930	0.9833	0.00513099	2.09276e+06	236470
NGO_sc134	0.88	2947252	2832024	1918783	0.6775	1125327	0.9758	0.00639992	5.1017e+06	568844
NGO_sc135	0.86	2878984	2755489	1929766	0.7003	986677	0.9812	0.00592088	4.39485e+06	489022
NGO_sc136	0.52	1739126	1652388	996284	0.6029	686719	0.9725	0.00949733	3.28162e+06	366082
NGO_sc137	1.05	3488304	3358511	2382314	0.7093	1028661	0.9769	0.00755448	4.29544e+06	479708
NGO_sc138	1.59	5316018	5136042	3593026	0.6996	1287230	0.9775	0.00625607	5.05594e+06	568146
NGO_sc139	1.58	5261450	5070398	2960372	0.5839	1407326	0.9774	0.00588137	5.99681e+06	668425
NGO_sc140	1.56	5206524	4951457	3351215	0.6768	1584882	0.9777	0.00513224	6.66378e+06	742934
NGO_sc141	0.5	1681588	1630215	1172541	0.7193	809107	0.9802	0.00473732	3.85e+06	429074
NGO_sc142	1.49	4949758	4762954	3170903	0.6657	1553497	0.9817	0.00496621	6.74073e+06	749898
NGO_sc143	2.12	7067184	6856600	5052782	0.7369	1333641	0.9823	0.00512582	4.89683e+06	548920
NGO_sc144	1.53	5095224	4905806	3502311	0.7139	1355907	0.9777	0.00702703	5.48673e+06	615691
NGO_sc145	0.63	2098053	2016062	1387189	0.6881	910761	0.9795	0.00594119	4.30603e+06	480224
NGO_sc146	1.36	4539328	4350940	3108933	0.7145	1163276	0.9756	0.00710322	4.71996e+06	528163
NGO_sc147	2.55	8498460	8239630	6001855	0.7284	1573454	0.9839	0.00460071	5.74025e+06	642671
NGO_sc148	1.58	5260856	5092481	3458894	0.6792	1340525	0.9825	0.00509576	5.4962e+06	613978
NGO_sc149	1.01	3380908	3224608	2160417	0.67	1246702	0.9792	0.00672735	5.53964e+06	615491
NGO_sc150	1.19	3969937	3803935	2787671	0.7328	1061434	0.9869	0.00478692	4.33654e+06	485009
NGO_sc151	1.28	4276684	4105976	2965077	0.7221	1170342	0.9826	0.00449356	4.80943e+06	537740
NGO_sc152	1.04	3454370	3266598	2234137	0.6839	1337268	0.9791	0.00701804	6.07598e+06	675437
NGO_sc153	1.99	6619424	6309611	4448137	0.705	1863451	0.9797	0.00638868	7.5131e+06	839639
NGO_sc154	0.96	3185442	3020333	2036484	0.6743	1126634	0.9777	0.00629308	5.02447e+06	560783
NGO_sc155	0.14	452399	403088	165803	0.4113	176876	0.9162	0.030021	906937	102347
NGO_sc156	1.65	5503043	5221488	3779812	0.7239	1355709	0.979	0.00599686	5.29483e+06	591832
NGO_sc157	0.36	1186943	1151020	694937	0.6038	232002	0.978	0.00218102	924816	103993
NGO_sc158	2.28	7610162	7413104	5368957	0.7243	2311009	0.9939	0.000826479	9.65871e+06	1.04265e+06
NGO_sc159	0.61	2022497	1929808	1293627	0.6703	719407	0.9776	0.00794682	3.26635e+06	366608
NGO_sc160	12.03	40086250	38829023	4023769	0.1036	1850547	0.9807	0.00811706	7.73065e+06	868694
GO1_sc1	0.85	2829881	2664612	1466489	0.5504	1116494	0.9827	0.00702736	5.46637e+06	605116
GO1_sc2	1.28	4266479	4066310	2251206	0.5536	1394252	0.9834	0.00655118	6.42093e+06	711879
GO1_sc3	3.55	11829279	11499173	6877753	0.5981	2868230	0.9751	0.00918406	1.16582e+07	1.3049e+06
GO1_sc4	3	9987427	9715983	6861600	0.7062	3124601	0.977	0.0159419	1.27786e+07	1.4308e+06
GO1_sc5	3.66	12190796	11805356	6453532	0.5467	2830562	0.968	0.0142484	1.15096e+07	1.28231e+06
GO1_sc6	1.2	3998457	3854309	2335416	0.6059	1031231	0.9776	0.00834149	4.43842e+06	495131
GO1_sc7	2.19	7299833	7029585	4094233	0.5824	1607620	0.9797	0.00729961	6.57782e+06	731902
GO1_sc8	1.2	4004285	3798949	773846	0.2037	566735	0.9558	0.015067	2.72353e+06	304511
GO1_sc9	0.5	1675008	1642115	930505	0.5667	197672	0.9601	0.014433	700096	80950
GO1_sc10	0.72	2418277	2328891	1201529	0.5159	775269	0.9759	0.00766186	3.69025e+06	410795
GO1_sc11	1.82	6055386	5947233	3652204	0.6141	759248	0.9815	0.00548306	2.73453e+06	310426
GO1_sc12	3.14	10461374	10235058	5811578	0.5678	2133318	0.981	0.00546895	8.48915e+06	944501
GO1_sc13	4.65	15514741	15192391	8471556	0.5576	2756176	0.9792	0.0068693	1.04038e+07	1.16065e+06
GO1_sc14	4.75	15847780	15585254	9559793	0.6134	2539381	0.9837	0.00547811	9.47702e+06	1.05657e+06
GO1_sc15	1.04	3465150	2387065	#REF!	0.4781	1282428	0.9637	0.00722068	6.06783e+06	679045
GO1_sc16	0.79	2634129	1968824	#REF!	0.516	1057710	0.9751	0.00671356	5.02146e+06	569385
GO1_sc17	1.22	4062022	2592456	#REF!	0.5003	1484708	0.9762	0.00569944	6.99086e+06	783841
GO1_sc18	1.09	3642714	2144138	#REF!	0.4573	1142405	0.976	0.00379988	5.53449e+06	624479
GO1_sc19	1.08	3598374	2420188	#REF!	0.496	1352583	0.9726	0.00417941	6.36301e+06	713626
GO1_sc20	1.84	6133697	5967509	3623153	0.6071	1171830	0.9765	0.0100527	4.61861e+06	519398
GO1_sc21	0.66	2188790	2102784	1200584	0.571	741882	0.9704	0.013579	3.41271e+06	381420
GO1_sc22	1.07	3568303	3474443	1847876	0.5318	499722	0.9661	0.016155	1.89288e+06	216205
GO1_sc23	2.14	7130237	6888687	3857769	0.56	1646467	0.9752	0.0115514	6.7303e+06	751582
GO1_sc24	0.66	2190853	2094290	1166849	0.5572	863362	0.9813	0.00881322	4.09861e+06	441444
GO1_sc25	0.38	1275106	1199749	695299	0.5795	607968	0.9773	0.0106979	3.06264e+06	340474
GO1_sc26	0.67	2236574	2128125	1205004	0.5662	867261	0.9735	0.0119872	4.12856e+06	458181
GO1_sc27	0.64	2130638	2046655	1189436	0.5812	808568	0.976	0.0124183	3.77575e+06	419092
GO1_sc28	4.92	16405137	15965437	6749261	0.4227	1252641	0.9549	0.0175174	4.05698e+06	468808
GO1_sc29	5.42	18058533	17703079	8925942	0.5042	1521557	0.9755	0.0100686	4.93979e+06	562366
GO1_sc30	5.34	17788808	17386341	8842584	0.5086	1399766	0.9709	0.00966019	4.38977e+06	505495
GO1_sc31	1.01	3367247	3285504	1876909	0.5713	1194025	0.9519	0.0206679	5.24103e+06	582364
GO1_sc32	0.23	759548	729849	416011	0.57	405423	0.9529	0.0173325	2.06053e+06	230752
GO1_sc33	0.61	2023243	1953706	1115836	0.5711	894496	0.9573	0.0181085	4.23278e+06	471777
GO1_sc34	0.72	2394147	2313579	1276394	0.5517	957386	0.9419	0.0287366	4.35318e+06	481545
GO1_sc35	0.65	2181149	2120533	1236035	0.5829	953873	0.9571	0.0192374	4.4657e+06	496878
GO1_sc36	1.2	3994965	3891094	2346660	0.6031	1599876	0.9448	0.0240587	7.0643e+06	786916
GO1_sc37	0.74	2467752	2402412	1378893	0.574	917034	0.9667	0.016766	4.14186e+06	461743
GO1_sc38	0.56	1862996	1776724	910945	0.5127	733643	0.9553	0.0201447	3.51018e+06	392947
GO1_sc39	0.61	2045564	1953951	1124903	0.5757	820213	0.947	0.0227563	3.80608e+06	426219
GO1_sc40	1.48	4919524	4670941	1302963	0.279	996897	0.9538	0.0204866	4.60389e+06	515397
GO1_sc41	0.35	1168788	1118977	603969	0.5398	568378	0.9516	0.0180936	2.85724e+06	320087
GO1_sc42	0.96	3211561	3109432	1766087	0.568	1224876	0.9447	0.0241673	5.52642e+06	619913
GO1_sc43	0.19	647394	621488	332025	0.5342	347158	0.9352	0.0322303	1.75139e+06	196254
GO1_sc44	1.21	4031053	3934098	2271605	0.5774	914992	0.9524	0.0236286	3.64945e+06	408640
GO1_sc45	0.41	1358153	1311100	714634	0.5451	552901	0.9554	0.0178278	2.62396e+06	293231
GO1_sc46	0.57	1886993	1825139	981233	0.5376	776832	0.9544	0.0190492	3.70124e+06	412270
GO1_sc47	0.37	1228347	1179190	599334	0.5083	564962	0.9645	0.0183995	2.82553e+06	309191
GO1_sc48	0.37	1244297	1203865	695093	0.5774	666757	0.9518	0.0182075	3.33301e+06	370887
GO1_sc49	1.52	5076232	4964005	2756827	0.5554	1051431	0.9641	0.0167496	4.11527e+06	463535
GO1_sc50	0.6	2010840	1938981	1081753	0.5579	928986	0.9542	0.0195503	4.51098e+06	504605
GO1_sc51	0.57	1914667	1859562	1086429	0.5842	851856	0.9493	0.0229041	3.95502e+06	439978
GO1_sc52	0.09	284691	246892	100992	0.4091	109454	0.941	0.0248232	574952	65975.9
GO1_sc53	0.33	1084563	1030415	572632	0.5557	299831	0.9726	0.0106293	1.3633e+06	154650
GO1_sc54	0.25	818560	771110	297438	0.3857	204069	0.9641	0.0130887	984629	112260
GO1_sc55	0.77	2555545	2432395	1204087	0.495	816303	0.9632	0.0171431	3.85372e+06	432626
GO1_sc56	1.92	6404008	6166960	3412816	0.5534	1398737	0.953	0.0259162	5.66982e+06	635849
GO1_sc57	1.1	3664022	3504765	2143330	0.6115	1286282	0.9629	0.0168408	5.82467e+06	648528
GO1_sc58	1.71	5683420	5526926	2973055	0.5379	1218731	0.964	0.0173508	5.12062e+06	571504
GO1_sc59	5.25	17497546	17192710	8848967	0.5147	1929443	0.9634	0.0168515	6.85432e+06	776025
GO1_sc60	4.27	14225091	13928636	6821730	0.4898	1713772	0.9707	0.0128594	6.20116e+06	694950
GO1_sc61	1.9	6323880	6201175	3546257	0.5719	1675147	0.9642	0.0125798	7.00426e+06	779498
GO1_sc62	3.23	10755227	10539079	6015465	0.5708	2068493	0.9664	0.00834376	8.03271e+06	896627
GO1_sc63	1.48	4947860	4834243	2788875	0.5769	1544584	0.9772	0.00894351	6.82625e+06	755055
GO1_sc64	3.52	11748958	11530683	6857849	0.5947	2225191	0.981	0.00716658	8.58147e+06	955779
GO1_sc65	3.32	11078400	10864978	6493715	0.5977	1837362	0.9811	0.00660077	7.019e+06	781320
GO1_sc66	1.41	4687431	4579521	2716822	0.5933	1415851	0.9806	0.0066144	6.23283e+06	690636
GO1_sc67	1.32	4411178	4311759	2489069	0.5773	1444381	0.9687	0.0104418	6.43634e+06	713330
GO1_sc68	1.16	3862714	3779698	2250186	0.5953	1389505	0.9776	0.0071198	6.43873e+06	712385
GO1_sc69	1.44	4800920	4691239	2626642	0.5599	1427638	0.967	0.00824579	6.26118e+06	695263
GO1_sc70	0.7	2321010	1804855	837022	0.4638	847439	0.9644	0.0100833	3938634	444500
GO1_sc71	3.27	10914265	10191408	7779729	0.7634	1755330	0.9749	0.00488056	5.66764e+06	636017
GO1_sc72	4.87	16225567	15165208	11051311	0.7287	2081298	0.9519	0.0137179	6.15077e+06	696802
GO1_sc73	2.42	8075082	7531156	5600062	0.7436	1159580	0.9601	0.0113196	3.58143e+06	405103
GO1_sc74	2.51	8357609	7817875	5882656	0.7525	1336678	0.9566	0.0108613	4.2274e+06	473565
GO1_sc75	1.41	4707872	4233673	3051321	0.7207	866568	0.9402	0.0132234	2.91241e+06	329132
GO1_sc76	0.76	2527183	2191344	1619965	0.7393	592070	0.9436	0.0109075	2.21241e+06	252788
GO1_sc77	4.4	14675268	13152266	9814750	0.7462	3109562	0.9608	0.0171436	1.06985e+07	1.19473e+06
GO1_sc78	2.76	9215231	8661565	6321190	0.7298	1246309	0.9559	0.0104412	3.80251e+06	432743
GO1_sc79	1.12	3738772	3359757	2393770	0.7125	635632	0.9361	0.0199219	2.1976e+06	255910
GO1_sc80	5.01	16687808	13981684	1907674	0.1364	881188	0.9292	0.0275753	3.47022e+06	396645
GO1_sc81	0.81	2692821	2341247	1503984	0.6424	556760	0.9213	0.0181999	2.238e+06	258001
GO1_sc82	1	3349958	2935159	2011693	0.6854	583896	0.927	0.0200395	2.02718e+06	234512
GO1_sc83	1.28	4261677	3745904	2645299	0.7062	700179	0.9305	0.0221343	2.39685e+06	273522
GO1_sc84	2.19	7284760	6921280	5376010	0.7767	1858133	0.953	0.00842781	6.92268e+06	780984
GO1_sc85	1.8	5986216	5646361	4605286	0.8156	1691785	0.9493	0.0150545	6.57371e+06	741797
GO1_sc86	1.88	6250015	5922066	4839648	0.8172	1664953	0.9499	0.0116063	6.28222e+06	709596
GO1_sc87	2.07	6908455	6469030	5201812	0.8041	2334332	0.9523	0.0111629	9.31358e+06	1.04259e+06
GO1_sc88	1.55	5165881	4870744	3888744	0.7984	1460040	0.9467	0.0113853	5.59449e+06	628956
GO1_sc89	1.94	6469990	5823612	2876711	0.494	1358377	0.9435	0.0103263	5.65204e+06	641159
GO1_sc90	1.75	5825361	5281124	4269740	0.8085	1934534	0.961	0.00920997	7.77769e+06	865334
GO1_sc91	1.74	5797159	5135707	4141681	0.8064	2063644	0.9516	0.0130837	8.43844e+06	942210
GO1_sc92	1.21	4042842	3554004	2790752	0.7852	1612335	0.9553	0.00893053	7.07635e+06	795633
GO1_sc93	0.89	2978051	2695136	2159035	0.8011	1161158	0.9408	0.0125306	5.02711e+06	573202
GO1_sc94	1.48	4942903	4450807	3365520	0.7562	1788409	0.9551	0.0227465	7.62331e+06	859567
GO1_sc95	2.08	6922824	6417408	5002317	0.7795	2505892	0.9635	0.00853748	1.03659e+07	1.13732e+06
GO1_sc96	1.55	5157424	4642582	3707704	0.7986	1408070	0.9488	0.00931914	5.59819e+06	641322
GO1_sc97	0.54	1810721	1666325	1314343	0.7888	648907	0.9081	0.0214407	2.88965e+06	342470
GO1_sc98	1.63	5424589	4889714	3862428	0.7899	1804755	0.9368	0.0150115	7.57034e+06	882336
GO1_sc99	1.21	4033043	3719775	2962002	0.7963	1233102	0.9432	0.0143776	4.97266e+06	567373
GO1_sc100	1.07	3564961	3381576	2737112	0.8094	1115063	0.9326	0.016304	4.52664e+06	525067
GO1_sc101	0.49	1642088	1487271	1077891	0.7247	477575	0.8878	0.0224237	1.97102e+06	228701
GO1_sc102	0.63	2115495	1934093	1459899	0.7548	582715	0.9001	0.0173601	2.40303e+06	280057
GO1_sc103	0.62	2061835	1913198	1555629	0.8131	661653	0.9024	0.0244524	2.7946e+06	324520
GO1_sc104	0.8	2675707	2448319	1568979	0.6408	627840	0.9141	0.0197964	2.67791e+06	313717
GO1_sc105	0.58	1941480	1818170	1490087	0.8196	677613	0.9103	0.0227741	2.91237e+06	338127
GO1_sc106	0.63	2105310	1961505	1666532	0.8496	644029	0.9108	0.0196653	2.65331e+06	310386
GO1_sc107	0.45	1503776	1395343	1161414	0.8324	503204	0.9052	0.0187876	2.11216e+06	246827
GO1_sc108	0.46	1522921	1388922	1141856	0.8221	525434	0.9228	0.0198426	2.21455e+06	259873
GO1_sc109	0.27	885909	794306	518791	0.6531	326070	0.9125	0.0237035	1.35389e+06	153603
GO1_sc110	0.4	1332891	1207037	829278	0.687	370966	0.8812	0.0349466	1.51697e+06	176930
GO1_sc111	0.57	1893921	1761844	1410664	0.8007	598757	0.912	0.0206244	2.57772e+06	302469
GO1_sc112	0.83	2764297	2557616	2059895	0.8054	947136	0.91	0.0207066	4.05637e+06	470905
GO1_sc113	0.73	2418383	2197601	1752753	0.7976	862800	0.9082	0.0191215	3.77135e+06	438417
GO1_sc114	0.56	1860119	1688291	1397762	0.8279	746224	0.9077	0.0185802	3.3401e+06	388180
GO1_sc115	0.47	1553910	1425246	1092479	0.7665	757173	0.9185	0.0218035	3.57346e+06	415712
GO1_sc116	1.31	4382033	4189099	2311622	0.5518	1444640	0.986	0.00543665	6.7288e+06	735918
GO1_sc117	1.44	4796085	4588984	2739222	0.5969	1395754	0.9827	0.00944507	6.3069e+06	705923
GO1_sc118	0.88	2931245	2807171	1389189	0.4949	776742	0.9777	0.00574193	3.43971e+06	375843
GO1_sc119	4.17	13911742	13517865	8632252	0.6386	2867847	0.9874	0.00620465	1.15047e+07	1.28508e+06
GO1_sc120	3.78	12614921	12239283	7020294	0.5736	1648310	0.98	0.00567551	5.81474e+06	637443
GO1_sc121	4.23	14113675	13702081	7872858	0.5746	2473260	0.9816	0.00786937	9.48735e+06	1.06129e+06
GO1_sc122	4.06	13529601	13154967	8196528	0.6231	2558288	0.9851	0.00612558	1.00018e+07	1.12565e+06
GO1_sc123	1.39	4622869	4492074	1619679	0.3606	533726	0.9554	0.0124615	2.13876e+06	232622
GO1_sc124	1.3	4339076	3305708	#REF!	0.5396	1851193	0.9818	0.00373057	8.70337e+06	962175
GO1_sc125	1.42	4739216	3001422	#REF!	0.565	1948359	0.9865	0.00121641	9.29101e+06	1.02436e+06
GO1_sc126	0.93	3096822	1757969	640085	0.3641	727399	0.9652	0.0010132	3.45487e+06	384107
GO1_sc127	0.69	2288864	1178393	433783	0.3681	483559	0.9675	0.000655556	2.28745e+06	254230
GO1_sc128	0.06	188531	156228	77582	0.4966	80251	0.9581	0.0173456	422091	48819
GO1_sc129	0.12	401784	355455	130807	0.368	138671	0.944	0.0181797	726245	82992
GO1_sc130	1.39	4615355	4500757	2708498	0.6018	1470364	0.9774	0.00960578	6.53924e+06	728542
GO1_sc131	0.42	1387090	1314926	140542	0.106882	121463	0.851519	0.0558277	559751	61733
GO1_sc132	0.52	1721421	1672939	73796	0.0441116	29422	0.753858	0.092074	123633	13635.1
GO1_sc133	0.52	1718330	1652559	293139	0.177385	239391	0.904052	0.0367349	1.12164e+06	123701
GO1_sc134	0.65	2158667	2093933	95943	0.0458195	50927	0.772046	0.0596737	215830	23803.1
GO1_sc135	0.42	1394671	1317970	196113	0.148799	199764	0.878151	0.044107	958388	105697
GO1_sc136	0.18	607915	582085	137683	0.236534	152161	0.867036	0.0745	731894	80718
GO1_sc137	0.18	605374	570640	138054	0.241928	153204	0.884566	0.059646	751929	82927.6
GO1_sc138	0.64	2130818	2046800	197055	0.0962747	201142	0.798003	0.0866105	881009	97163.3
GO1_sc139	0.19	625191	581167	91161	0.156859	95533	0.908712	0.028409	483543	53328.2
GO1_sc140	0.79	2635966	2505125	195284	0.0779538	126106	0.723772	0.12365	497695	54889
GO1_sc141	0.31	1024203	971381	103426	0.106473	98368	0.892302	0.0314025	479653	52899.3
GO1_sc142	0.25	823831	766595	135194	0.176356	145392	0.901494	0.0328973	714429	78791.9
GO1_sc143	0.17	570462	533561	94916	0.177892	103746	0.913067	0.0296975	516156	56925
GO1_sc144	0.1	338289	304719	76566	0.251268	81736	0.939794	0.0271361	420496	46375
GO1_sc145	0.11	353835	324230	65403	0.201718	71951	0.903962	0.0375255	356583	39326.3
GO1_sc146	0.39	1284146	1215921	172207	0.141627	177744	0.879298	0.0349041	853695	94151
GO1_sc147	0.44	1480388	1420749	125671	0.088454	118523	0.867182	0.0434346	562167	61999.4
GO1_sc148	0.24	809018	734051	207635	0.282862	226718	0.935832	0.0267866	1.15443e+06	127318
GO2_sc1	0.32	1081582	1016518	562714	0.5536	457851	0.9695	0.0143344	2.25685e+06	252636
GO2_sc2	1.48	4945448	4802574	2724843	0.5674	795757	0.9672	0.0159848	2.99233e+06	337078
GO2_sc3	0.49	1650680	1548405	830106	0.5361	695323	0.9699	0.0149154	3.45e+06	384224
GO2_sc4	2.09	6966068	6782933	3369312	0.4967	1043464	0.9607	0.016703	3.9821e+06	446747
GO2_sc5	2.49	8311138	8103956	4523277	0.5582	1305321	0.9756	0.00848833	4.9495e+06	552214
GO2_sc6	1.84	6143189	5986277	3302025	0.5516	1184237	0.9771	0.0093385	4.7813e+06	534371
GO2_sc7	0.87	2908675	2824551	1739431	0.6158	1180901	0.9791	0.00980184	5.51569e+06	597941
GO2_sc8	0.81	2696090	2563633	1439894	0.5617	1004656	0.9617	0.0199133	4.57226e+06	510487
GO2_sc9	0.46	1545917	1471627	790576	0.5372	679036	0.9446	0.0285213	3.27662e+06	366021
GO2_sc10	0.58	1921321	1837921	1031603	0.5613	901453	0.9524	0.0250451	4.38517e+06	487976
GO2_sc11	0.53	1780927	1701228	958199	0.5632	841086	0.9456	0.0245766	4.13661e+06	462118
GO2_sc12	0.33	1093450	1040327	608987	0.5854	557782	0.9475	0.0244719	2.75589e+06	308070
GO2_sc13	0.41	1366200	1317792	817917	0.6207	717639	0.9438	0.0241347	3.47751e+06	387611
GO2_sc14	0.22	721574	688221	406486	0.5906	401209	0.9571	0.0199447	2.06667e+06	232134
GO2_sc15	0.13	420710	389734	130845	0.3357	142423	0.8614	0.061858	682555	78526.1
GO2_sc16	0.3	1016422	968899	561855	0.5799	513344	0.9516	0.0287351	2.52877e+06	282079
GO2_sc17	0.56	1848633	1765726	978037	0.5539	747198	0.9492	0.0324546	3.47951e+06	387573
GO2_sc18	1.9	6333146	6135796	3584081	0.5841	1223482	0.9579	0.020619	4.71394e+06	535384
GO2_sc19	0.35	1156206	1098535	579437	0.5275	545541	0.9531	0.0238607	2.71323e+06	297852
GO2_sc20	0.27	902894	870615	495055	0.5686	472192	0.9399	0.0269721	2.32232e+06	259485
GO2_sc21	0.41	1382652	1346766	808400	0.6003	660483	0.9421	0.0260264	3.12161e+06	349272
GO2_sc22	0.35	1174261	1137742	610801	0.5369	589795	0.947	0.0224315	2.90158e+06	323021
GO2_sc23	1.58	5268500	5149757	3213346	0.624	1336532	0.9541	0.0225958	5.40335e+06	609236
GO2_sc24	4.41	14714114	14422250	8253052	0.5722	1638864	0.9551	0.0229677	5.44176e+06	625388
GO2_sc25	0.8	2653542	2590837	1530936	0.5909	1149636	0.9649	0.0184441	5.24582e+06	577569
GO2_sc26	4.8	15990860	15671128	7174187	0.4578	2226391	0.9555	0.0275172	8.00831e+06	898396
GO2_sc27	1.2	4010067	3918484	2239382	0.5715	911557	0.9496	0.0223738	3.72324e+06	423373
GO2_sc28	0.85	2830701	2760013	1758805	0.6372	1178561	0.9409	0.027089	5.22976e+06	580351
GO2_sc29	0.68	2274702	2217729	1278740	0.5766	1093132	0.9471	0.0244161	5.17792e+06	577293
GO2_sc30	0.37	1225199	1192068	641664	0.5383	488833	0.9481	0.0254525	2.31537e+06	260478
GO2_sc31	0.5	1678569	1626820	962713	0.5918	873900	0.946	0.0344307	4.25174e+06	468101
GO2_sc32	3.53	11756891	11531848	6198210	0.5375	1448635	0.9601	0.0182399	5.15766e+06	592679
GO2_sc33	1.31	4377645	4278196	2577919	0.6026	1460148	0.9575	0.0181427	6.19029e+06	687582
GO2_sc34	0.72	2402316	2319792	1273082	0.5488	1033464	0.9448	0.0277862	4.84422e+06	537921
GO2_sc35	0.56	1881131	1781489	971259	0.5452	877657	0.9451	0.0275973	4.26914e+06	474303
GO2_sc36	0.6	2000096	1931410	1070897	0.5545	900326	0.9459	0.0250942	4.30603e+06	479873
GO2_sc37	0.64	2129333	2072652	1175054	0.5669	949126	0.9547	0.0192093	4.45771e+06	491802
GO2_sc38	1.49	4954936	4854308	2242916	0.462	1289179	0.9521	0.0216712	5.5202e+06	613170
GO2_sc39	0.71	2360371	2255919	1216822	0.5394	942409	0.9497	0.0245774	4.46388e+06	499092
GO2_sc40	0.41	1369565	1328653	763701	0.5748	594589	0.9475	0.0266503	2.79742e+06	311856
GO2_sc41	1.28	4266080	4068886	1904684	0.4681	1284226	0.9432	0.0294699	5.77204e+06	644801
GO2_sc42	1.17	3897900	3706511	1668747	0.4502	1197597	0.9458	0.0276963	5.52262e+06	618122
GO2_sc43	0.61	2048215	1997399	1017341	0.5093	595720	0.9401	0.0303565	2.69695e+06	306920
GO2_sc44	1.14	3788161	3695991	2095360	0.5669	1415826	0.9582	0.0202673	6.37359e+06	708104
GO2_sc45	4.41	14700793	14401885	8254176	0.5731	1691615	0.9577	0.0215829	5.74635e+06	662848
GO2_sc46	4.35	14498931	14126843	8997952	0.6369	1253528	0.9802	0.00907439	3.80131e+06	431736
GO2_sc47	0.82	2719720	2649182	1366208	0.5157	252249	0.9522	0.023679	914084	107400
GO2_sc48	1.68	5597221	5465480	2248975	0.4115	340340	0.9562	0.0189046	1.14757e+06	134098
GO2_sc49	0.21	716470	664295	308306	0.4641	199146	0.9603	0.0174746	942909	106821
GO2_sc50	0.88	2935376	2864020	1264927	0.4417	200546	0.9561	0.0232017	689530	81777.9
GO2_sc51	0.99	3288209	3174324	1700943	0.5358	600812	0.9647	0.0206604	2.42992e+06	273186
GO2_sc52	0.23	781595	726766	355592	0.4893	270792	0.9658	0.0146053	1.31407e+06	147315
GO2_sc53	0.19	641572	609655	306053	0.502	215420	0.9614	0.0200585	1.01908e+06	115468
GO2_sc54	2.21	7373860	7163236	3508673	0.4898	1399129	0.9535	0.0258682	5.58288e+06	626874
GO2_sc55	7.54	25142171	24562404	11857842	0.4828	3049506	0.9563	0.0119816	1.06697e+07	1.21381e+06
GO2_sc56	0.25	823520	800052	457224	0.5715	456659	0.9527	0.0165309	2.35975e+06	263638
GO2_sc57	0.7	2347322	2276194	1240864	0.5451	751782	0.9575	0.0230359	3.4045e+06	379283
GO2_sc58	0.35	1158809	1117111	617601	0.5529	478554	0.9599	0.0203592	2.32864e+06	257469
GO2_sc59	1.25	4172734	4068213	2176097	0.5349	811860	0.9555	0.0264578	3.27207e+06	368913
GO2_sc60	0.41	1349493	1295742	677283	0.5227	597400	0.9541	0.0273217	2.96917e+06	330252
GO2_sc61	0.43	1446780	1396516	765667	0.5483	678637	0.9578	0.0234264	3.42296e+06	379638
GO2_sc62	0.74	2473756	2391790	1259176	0.5265	906857	0.9583	0.0204553	4.27714e+06	474265
GO2_sc63	0.24	815573	773587	419527	0.5423	400058	0.9602	0.020442	2.06201e+06	230222
GO2_sc64	1.03	3449325	3349586	1922026	0.5738	512515	0.9579	0.025328	1.91854e+06	215366
GO2_sc65	0.41	1373734	1312276	679719	0.518	528994	0.9483	0.0283992	2.52687e+06	280819
GO2_sc66	3.06	10212744	9891973	4823471	0.4876	1858494	0.9536	0.0236772	7.20465e+06	809352
GO2_sc67	0.67	2235435	2136122	1110380	0.5198	886605	0.9488	0.0313804	4.23919e+06	470594
GO2_sc68	1.68	5606272	5391605	2720734	0.5046	1614734	0.9564	0.0218531	7.11897e+06	789084
GO2_sc69	2.47	8222510	7941459	4247376	0.5348	1914478	0.956	0.0223951	7.75765e+06	866590
GO2_sc70	1.46	4861345	4214745	#REF!	0.5452	2190138	0.9451	0.0235305	9.74473e+06	1.10139e+06
GO2_sc71	1.04	3469000	2909376	#REF!	0.5091	1471683	0.9437	0.0241057	6.57753e+06	745560
GO2_sc72	0.88	2930535	2398539	#REF!	0.4898	1203748	0.9478	0.0215211	5562275	637953
GO2_sc73	1.31	4362640	3878351	#REF!	0.5614	2104440	0.9495	0.0172801	9.54695e+06	1.08772e+06
GO2_sc74	1.08	3604709	3032921	#REF!	0.5013	1503214	0.9474	0.0216223	6.84496e+06	782042
GO2_sc75	1.06	3531890	2763399	#REF!	0.4662	1359716	0.9441	0.0240337	6.2424e+06	706989
GO2_sc76	1.21	4046540	3765647	2946628	0.7825	650888	0.9379	0.0230378	2.12749e+06	248231
GO2_sc77	1.94	6479373	5928067	4446517	0.7501	1222187	0.9443	0.0168567	4.07359e+06	457905
GO2_sc78	2.03	6765659	6169621	4593514	0.7445	956140	0.9205	0.0223953	3.07547e+06	359291
GO2_sc79	1.1	3651937	3407352	2683851	0.7877	576897	0.9309	0.0229972	1.89219e+06	224319
GO2_sc80	0.87	2891157	2554766	1837587	0.7193	572501	0.9334	0.0262882	2.09406e+06	240272
GO2_sc81	1.12	3731095	3540127	2858120	0.8074	762635	0.9395	0.0201145	2.70179e+06	308551
GO2_sc82	3.99	13291822	12087245	8786704	0.7269	2945830	0.9637	0.0112355	1.03005e+07	1.13244e+06
GO2_sc83	1.6	5327918	5014185	4118826	0.8214	1730154	0.9177	0.0123162	6.71423e+06	750236
GO2_sc84	1.05	3487125	3170283	2550235	0.8044	1314342	0.9355	0.0156086	5.61703e+06	632846
GO2_sc85	1.57	5235173	4713348	3390319	0.7193	1628859	0.939	0.0190409	6.7089e+06	745529
GO2_sc86	0.63	2096041	1899623	1427702	0.7516	876009	0.9484	0.0172886	4.01742e+06	452072
GO2_sc87	1.23	4115809	3857543	3116352	0.8079	1458845	0.9242	0.0174282	6.01399e+06	684842
GO2_sc88	0.56	1858073	1722338	1425417	0.8276	533981	0.8915	0.02981	2.12169e+06	247803
GO2_sc89	0.95	3173290	2969652	2437903	0.8209	1077002	0.909	0.0205181	4.47455e+06	525582
GO2_sc90	0.88	2936962	2697780	2162357	0.8015	977260	0.9163	0.0204858	4.05966e+06	468044
GO2_sc91	1.3	4349217	4003138	3167317	0.7912	1259888	0.9204	0.0185866	5.09354e+06	591520
GO2_sc92	1.32	4392185	4135625	3460053	0.8366	1422947	0.9216	0.0175045	5.68541e+06	654167
GO2_sc93	0.59	1954651	1860396	1489628	0.8007	556347	0.9166	0.0262246	2.14313e+06	250508
GO2_sc94	1.46	4854217	4532413	3521524	0.777	1462146	0.9384	0.0128325	5.78575e+06	649093
GO2_sc95	0.68	2275640	2096734	1661040	0.7922	789309	0.9037	0.0222904	3.31035e+06	382844
GO2_sc96	0.93	3098051	2864977	2338005	0.8161	910960	0.9213	0.016229	3.62721e+06	416529
GO2_sc97	1.08	3604021	3250648	2596825	0.7989	1020412	0.9086	0.0247547	4.11363e+06	473618
GO2_sc98	0.81	2707992	2458537	1818831	0.7398	887240	0.8968	0.0270547	3.86119e+06	448847
GO2_sc99	0.96	3199947	3040364	2507433	0.8247	1502827	0.9357	0.0193376	6.86957e+06	785183
GO2_sc100	0.9	3016215	2843773	2294863	0.807	954163	0.9081	0.0221828	3.78892e+06	435105
GO2_sc101	0.97	3235765	3017951	2442273	0.8092	1004986	0.9103	0.0211814	4.08861e+06	476228
GO2_sc102	2.18	7275380	6703013	1991289	0.2971	894318	0.9056	0.0268081	3.70722e+06	430860
GO2_sc103	1.89	6290306	5966720	4702281	0.7881	1737118	0.9324	0.0168354	6.6597e+06	763125
GO2_sc104	1.2	3996056	3793771	3065346	0.808	1348601	0.9214	0.026959	5.48184e+06	627245
GO2_sc105	0.44	1459812	1385995	1058843	0.764	429339	0.9137	0.0313365	1.73404e+06	201989
GO2_sc106	0.39	1297746	1132391	751335	0.6635	429799	0.8884	0.0311471	1.8486e+06	214266
GO2_sc107	0.45	1491051	1357063	909451	0.6702	468164	0.8884	0.0333046	2.01507e+06	234070
GO2_sc108	0.81	2707061	2479308	2029892	0.8187	956307	0.914	0.0262018	4.19597e+06	489270
GO2_sc109	0.77	2578810	2339050	1574254	0.673	805017	0.9064	0.0262665	3.58347e+06	419280
GO2_sc110	0.85	2839239	2447099	2010285	0.8215	781277	0.9145	0.0248171	3.26743e+06	380674
GO2_sc111	1.22	4072762	3768832	2929786	0.7774	1324988	0.9165	0.0232478	5.65262e+06	655538
GO2_sc112	0.76	2539175	2324833	1887578	0.8119	910311	0.9085	0.0261976	3.93952e+06	458259
GO2_sc113	0.43	1445599	1355307	1098274	0.8104	439998	0.9238	0.029457	1.83914e+06	215269
GO2_sc114	0.49	1633364	1454436	1040793	0.7156	488737	0.8685	0.05416	2.02736e+06	235653
GO2_sc115	0.73	2423647	2218403	1844501	0.8315	771529	0.9031	0.0311343	3.22315e+06	376828
GO2_sc116	1.04	3461961	3062339	2493163	0.8141	1201212	0.9131	0.0214708	5.16104e+06	600241
GO2_sc117	0.58	1937255	1691110	1477632	0.8738	786777	0.9084	0.026029	3.53921e+06	410817
GO2_sc118	0.88	2927178	2645028	2023073	0.7649	1025829	0.9151	0.0243696	4.42839e+06	510681
GO2_sc119	1.41	4687295	4313668	3525053	0.8172	2015697	0.9294	0.0210071	8.62754e+06	998167
GO2_sc120	1.26	4206832	3839766	3229427	0.841	1748735	0.9389	0.0205297	7.55216e+06	867963
GO2_sc121	1.34	4476666	3883257	3331993	0.858	2426071	0.9418	0.0215773	1.11579e+07	1.29935e+06
GO2_sc122	0.94	3119515	2851913	2339065	0.8202	1494605	0.9318	0.0190197	6.71651e+06	771272
GO2_sc123	0.74	2468477	2345008	2072149	0.8836	991850	0.9196	0.0248697	4.30733e+06	515918
GO2_sc124	0.94	3145071	2718609	2135857	0.7856	1647523	0.9316	0.018262	7.62717e+06	879695
GO2_sc125	1.26	4192820	3770751	3137360	0.832	1888346	0.9315	0.0205958	8.25072e+06	961817
GO2_sc126	0.47	1572776	1515454	637843	0.4209	296910	0.955	0.0359907	1.28183e+06	143614
GO2_sc127	0.69	2312833	2252166	1462978	0.6496	1216437	0.9589	0.0281552	6.14471e+06	689549
GO2_sc128	0.4	1343598	1271006	545928	0.4295	446670	0.9581	0.030555	2.18256e+06	243107
GO2_sc129	0.51	1695626	1652881	169430	0.102506	64700	0.595889	0.219196	205164	22626.8
GO2_sc130	0.24	813712	761375	142757	0.187499	147729	0.787063	0.0995945	642027	70806.9
GO2_sc131	3.16	10541122	10237776	1429661	0.139646	400440	0.965186	0.0161847	1.60911e+06	177462
GO2_sc132	0.78	2591441	2484126	229641	0.0924434	144305	0.643962	0.199813	501824	55344.4
GO2_sc133	0.01	36707	30793	11929	0.387393	4830	0.617391	0.142857	18541	2044.82
GO2_sc134	0.07	238263	221820	161848	0.729637	39854	0.890601	0.0587143	141482	15603.5
GO2_sc135	0.01	25641	21671	6684	0.308431	3810	0.907087	0.0414698	18539	2044.6
GO2_sc136	0	12481	10601	1240	0.11697	1363	0.891416	0.0469552	7404	816.561
GO2_sc137	0.01	19489	15295	1997	0.130566	1884	0.866773	0.079087	10076	1111.25
GO2_sc138	0.01	27279	21910	3065	0.13989	2430	0.866255	0.0761317	11508	1269.18
GO2_sc139	0	16160	13842	2098	0.151568	1978	0.890799	0.0571284	10211	1126.13
GO3_sc1	0.2	677181	601281	305596	0.5082	297588	0.9606	0.0241945	1.51687e+06	168297
GO3_sc2	1.61	5355810	5165255	2849151	0.5516	469508	0.951	0.0232946	1.51755e+06	174599
GO3_sc3	1.37	4573177	4405212	2334472	0.5299	1214034	0.9663	0.026533	5.14366e+06	571829
GO3_sc4	1.19	3955955	3834166	2267526	0.5914	1187524	0.9647	0.0256045	5.01566e+06	553188
GO3_sc5	1.3	4339940	4199258	2241453	0.5338	783489	0.9579	0.0327726	2.96508e+06	327106
GO3_sc6	1.92	6392696	6216716	3415519	0.5494	1415765	0.9546	0.0116898	5.89916e+06	656746
GO3_sc7	4.47	14901714	14589311	8347039	0.5721	2354824	0.9523	0.0142134	8.72259e+06	978782
GO3_sc8	1.3	4345238	4192677	2418923	0.5769	1219968	0.9523	0.0124257	5.26103e+06	585047
GO3_sc9	0.57	1900476	1806125	1035390	0.5733	833812	0.9604	0.0134395	4.01622e+06	443168
GO3_sc10	1.4	4656312	4559332	2176324	0.4773	893517	0.9523	0.0247953	3.75633e+06	421174
GO3_sc11	5.07	16901804	16588107	8790077	0.5299	1744234	0.9589	0.0247404	5.9707e+06	683363
GO3_sc12	5.51	18372541	18010272	9962553	0.5532	2182330	0.9471	0.0201555	7.61544e+06	866691
GO3_sc13	3.92	13068306	12784749	6990925	0.5468	2174942	0.9404	0.0268688	8.24485e+06	928956
GO3_sc14	4.87	16245950	15929242	8381687	0.5262	1724743	0.9498	0.0181673	5.97819e+06	687512
GO3_sc15	2.12	7065919	6915345	3650510	0.5279	1301010	0.9344	0.0299952	5.04022e+06	561172
GO3_sc16	0.37	1232178	1197071	636233	0.5315	481428	0.9435	0.0354674	2.27964e+06	255411
GO3_sc17	0.25	834613	793738	415314	0.5232	359873	0.9466	0.0266372	1.77828e+06	198566
GO3_sc18	0.32	1054057	1009603	509585	0.5047	420729	0.9451	0.0372164	2.02199e+06	225312
GO3_sc19	0.8	2657787	2565217	1373031	0.5352	896358	0.948	0.0353821	4.0583e+06	446571
GO3_sc20	0.62	2052152	1990346	1068483	0.5368	831568	0.9383	0.0330027	3.96547e+06	434622
GO3_sc21	2.55	8503773	8341072	4571854	0.5481	1698899	0.9257	0.030591	6.62184e+06	735702
GO3_sc22	0.39	1301567	1247503	644772	0.5169	557276	0.9293	0.0309882	2.72558e+06	300791
GO3_sc23	1.32	4385303	4272182	2241617	0.5247	921089	0.9497	0.0443888	3.67171e+06	407051
GO3_sc24	0.47	1550545	1494837	817017	0.5466	633105	0.9393	0.0528238	2.93638e+06	322374
GO3_sc25	0.63	2102697	2028439	1153441	0.5686	739926	0.9319	0.045537	3.28793e+06	365601
GO3_sc26	0.6	2008430	1931574	1019803	0.528	739431	0.9614	0.0339518	3.45461e+06	379925
GO3_sc27	0.53	1770413	1697724	932713	0.5494	769630	0.9456	0.0364825	3.72814e+06	411426
GO3_sc28	0.97	3219857	3109329	1624848	0.5226	1147375	0.9262	0.0452171	5.21705e+06	574407
GO3_sc29	0.65	2159169	2109771	1195916	0.5668	615023	0.9754	0.0251909	2.70808e+06	303425
GO3_sc30	0.68	2262651	2183720	1138996	0.5216	616971	0.9523	0.0392774	2.67645e+06	299168
GO3_sc31	0.36	1185745	1143652	615104	0.5378	412104	0.9461	0.051868	1.86123e+06	206224
GO3_sc32	1.12	3719260	3589570	2291536	0.6384	1608857	0.9504	0.0155135	7.52918e+06	814216
GO3_sc33	1.6	5325442	5180496	2649815	0.5115	1017931	0.9409	0.0358973	4.02915e+06	446142
GO3_sc34	0.75	2497481	2419398	1292955	0.5344	867755	0.9502	0.040833	3.9611e+06	431425
GO3_sc35	2.13	7112830	6904534	3446558	0.4992	1521845	0.9257	0.0363552	6.19538e+06	684796
GO3_sc36	0.98	3270551	3193026	1696113	0.5312	887618	0.9336	0.0457077	3.75647e+06	412767
GO3_sc37	0.3	1007245	958846	517797	0.54	436893	0.9442	0.0341937	2.15061e+06	238084
GO3_sc38	0.3	1009851	977487	533158	0.5454	355234	0.9317	0.0503781	1.60155e+06	177874
GO3_sc39	1.21	4036739	3946209	1703758	0.4317	1225901	0.928	0.0421306	5.57249e+06	622061
GO3_sc40	0.51	1691381	1626335	796324	0.4896	644654	0.9406	0.0349691	3.11036e+06	345660
GO3_sc41	0.78	2605261	2482134	1066209	0.4296	774766	0.9458	0.0457222	3.59824e+06	397290
GO3_sc42	0.69	2313469	2234056	1125191	0.5037	882666	0.9449	0.0465782	4.14148e+06	457349
GO3_sc43	1.03	3434459	3300002	1676401	0.508	1167232	0.9399	0.0408582	5.35927e+06	589131
GO3_sc44	0.83	2754551	2643050	1239126	0.4688	922900	0.9391	0.034579	4.30495e+06	474676
GO3_sc45	0.15	508399	483516	273342	0.5653	232576	0.9393	0.0385207	1.1471e+06	128389
GO3_sc46	0.47	1577386	1522357	788459	0.5179	607456	0.9437	0.0381196	2.88849e+06	321542
GO3_sc47	0.45	1511927	1468424	664482	0.4525	395801	0.9505	0.0400858	1.75504e+06	195571
GO3_sc48	0.49	1642109	1586857	704204	0.4438	538398	0.9481	0.0437204	2.53808e+06	281867
GO3_sc49	0.63	2108216	2045835	1076445	0.5262	681787	0.9492	0.0424957	3.08073e+06	339491
GO3_sc50	0.6	2015327	1943382	1008715	0.5191	767945	0.9454	0.0369896	3.65167e+06	402366
GO3_sc51	0.58	1922001	1857572	954742	0.514	658490	0.9422	0.0390317	3.06023e+06	338862
GO3_sc52	0.84	2813050	2741640	1454191	0.5304	843575	0.9565	0.0373968	3.7256e+06	413720
GO3_sc53	0.73	2430306	2196445	#REF!	0.5956	1268231	0.9405	0.0257879	5.80602e+06	676360
GO3_sc54	1.23	4098618	3582845	#REF!	0.5728	1980898	0.9392	0.0283967	8.85949e+06	1.00013e+06
GO3_sc55	1.43	4778820	3981678	#REF!	0.5333	2007469	0.9087	0.026517	9.08141e+06	1.01635e+06
GO3_sc56	1.52	5054520	3423055	#REF!	0.4968	1763946	0.9098	0.0350408	7.98418e+06	887849
GO3_sc57	0.83	2756061	2018175	#REF!	0.5185	1105812	0.8795	0.038238	5.11143e+06	574403
GO3_sc58	1.33	4435500	4107493	2903409	0.7069	758698	0.8987	0.0354594	2.52757e+06	287016
GO3_sc59	1.66	5545434	5094514	3701626	0.7266	907846	0.8916	0.0336951	2.95451e+06	335500
GO3_sc60	0.27	895602	818093	575094	0.703	280350	0.9025	0.0558159	1.13892e+06	131974
GO3_sc61	0.41	1376604	1291016	935561	0.7247	320454	0.8848	0.0419717	1.21422e+06	142954
GO3_sc62	0.48	1607956	1530728	1141619	0.7458	347528	0.9112	0.0410902	1.23554e+06	145248
GO3_sc63	0.2	682323	631124	439255	0.696	197812	0.9123	0.0498504	796907	93765.9
GO3_sc64	0.2	657977	611933	501527	0.8196	240773	0.8919	0.0499059	959217	112466
GO3_sc65	0.37	1221645	1153745	875313	0.7587	291811	0.9275	0.0454164	1.08431e+06	127950
GO3_sc66	1.2	4013662	3806543	3030879	0.7962	1228328	0.916	0.0272851	4.97268e+06	572679
GO3_sc67	0.61	2044006	1956253	1458121	0.7454	405876	0.9229	0.0409509	1.41734e+06	166660
GO3_sc68	1.81	6026812	5593374	4484624	0.8018	1377489	0.9255	0.0240459	5.09672e+06	586754
GO3_sc69	1.38	4601481	4222638	3336751	0.7902	1146103	0.9248	0.0281615	4.45407e+06	520376
GO3_sc70	1.9	6341917	5869888	3934656	0.6703	1301469	0.9253	0.0253129	4.91995e+06	568115
GO3_sc71	0.6	2008386	1879650	1355314	0.721	483700	0.919	0.0337337	1.83131e+06	213808
GO3_sc72	0.75	2515930	2380019	1831262	0.7694	605655	0.9352	0.0380844	2.23125e+06	259986
GO3_sc73	0.9	3000146	2834980	2223450	0.7843	709518	0.9211	0.0334311	2.56869e+06	296196
GO3_sc74	0.69	2304817	2178623	1788269	0.8208	696326	0.9097	0.0418784	2.72794e+06	316150
GO3_sc75	1.12	3721343	3543953	2795766	0.7889	887167	0.9242	0.0282957	3.16093e+06	362757
GO3_sc76	1.16	3875216	3609527	2842143	0.7874	1020494	0.9233	0.029035	3.80714e+06	435827
GO3_sc77	1.13	3754925	3373511	2513259	0.745	740413	0.9469	0.0327493	2.58701e+06	301687
GO3_sc78	0.64	2122287	1895077	1399879	0.7387	554728	0.8875	0.0374886	2.13388e+06	247432
GO3_sc79	1.17	3895144	3504616	2652311	0.7568	804640	0.9434	0.0340413	2.87774e+06	333552
GO3_sc80	1.72	5718899	5216676	4231784	0.8112	1560073	0.9066	0.0287019	5.78973e+06	664844
GO3_sc81	0.65	2155334	1924863	1463698	0.7604	764535	0.9014	0.0404416	3.38052e+06	394559
GO3_sc82	1.32	4408422	3974900	3194772	0.8037	1734250	0.9176	0.0226513	7.65516e+06	885456
GO3_sc83	0.44	1461004	1255409	954296	0.7601	459683	0.9193	0.0351177	1.97665e+06	228743
GO3_sc84	1.02	3386737	3075322	2441297	0.7938	1129333	0.9282	0.0306898	4.76054e+06	551769
GO3_sc85	0.92	3057911	2842271	2321669	0.8168	1069054	0.9157	0.0260024	4.55857e+06	529772
GO3_sc86	0.63	2086951	1864093	1512184	0.8112	750640	0.8968	0.0287848	3.25942e+06	380003
GO3_sc87	0.95	3153726	2893056	2023850	0.6996	901582	0.9044	0.0315756	3.45631e+06	383526
GO3_sc88	0.91	3018661	2808985	2341680	0.8336	991742	0.9301	0.0285649	4.22944e+06	489294
GO3_sc89	0.75	2484045	2280842	1928537	0.8455	792935	0.9481	0.0283718	3.28232e+06	383736
GO3_sc90	0.66	2207628	2031245	1632713	0.8038	824712	0.9315	0.0281456	3.64232e+06	423925
GO3_sc91	1.54	5140954	4705246	3991126	0.8482	2356484	0.9203	0.0269019	9.97475e+06	1.12839e+06
GO3_sc92	0.83	2761159	2606057	2300120	0.8826	1082988	0.9047	0.0224767	4.7369e+06	560107
GO3_sc93	0.82	2733505	2470713	1990328	0.8056	519927	0.9346	0.0314948	1.79778e+06	211027
GO3_sc94	1.73	5767102	5359727	3871609	0.7224	883509	0.9588	0.0326561	2.88961e+06	325785
GO3_sc95	1.14	3788768	3523650	2877111	0.8165	1203682	0.9393	0.0273785	4.83809e+06	554950
GO3_sc96	1.5	4993207	4718269	3800049	0.8054	1744904	0.8892	0.0188394	7.02987e+06	791266
GO3_sc97	1.69	5631957	5289480	4258772	0.8051	1806082	0.9086	0.0179726	7.28661e+06	806674
GO3_sc98	1.32	4409655	4034223	3254703	0.8068	1500787	0.9206	0.0147123	6.32084e+06	723307
GO3_sc99	0.92	3082161	2845582	2103475	0.7392	958732	0.8962	0.028279	4.03001e+06	465668
GO3_sc100	1.04	3477364	3182818	2583597	0.8117	1175617	0.9284	0.0262883	4.84052e+06	558800
GO3_sc101	0.39	1314849	1124150	780624	0.6944	463548	0.9193	0.0326029	1.82947e+06	200021
GO3_sc102	0.46	1548435	1362567	1029865	0.7558	479211	0.9157	0.0335301	2.03324e+06	235435
GO3_sc103	0.98	3250604	2937479	2313544	0.7876	1055315	0.9234	0.0193156	4.57394e+06	531814
GO3_sc104	1.13	3755862	3432195	2846240	0.8293	1873017	0.9378	0.0309704	8.31434e+06	955011
GO3_sc105	1.56	5213152	4797185	2256679	0.4704	1313506	0.9138	0.0278103	5.79186e+06	678846
GO3_sc106	1.43	4763947	4431704	3610561	0.8147	1867968	0.9395	0.022487	7.91863e+06	921721
GO3_sc107	1.14	3783928	3323738	2434089	0.7323	1890207	0.9156	0.0243153	8.6355e+06	971975
GO3_sc108	1.19	3967724	3315938	2312793	0.6975	1704945	0.889	0.0307183	7.80128e+06	892605
GO3_sc109	1.45	4841162	4347963	2921679	0.672	1790044	0.9585	0.02341	7.92729e+06	919758
GO3_sc110	1.33	4444710	4046207	3047229	0.7531	1935646	0.9628	0.025359	8.4886e+06	986196
GO3_sc111	0.35	1163559	1063776	359317	0.3378	328941	0.8857	0.0686476	1.56486e+06	175109
GO3_sc112	0.4	1345392	1291623	730873	0.5659	835653	0.937	0.0246107	3.69804e+06	407203
GO3_sc113	0.71	2357042	2268665	1336799	0.5892	978462	0.9692	0.0230934	4.69778e+06	509526
GO3_sc114	1.66	5543445	5358290	1886786	0.3521	831264	0.9552	0.0698563	3.17484e+06	351604
GO3_sc115	1.15	3819824	3677825	1945119	0.5289	1229937	0.9532	0.0419469	5.57567e+06	612629
GO3_sc116	0.18	613086	567393	120626	0.062	127197	0.89473	0.0295133	620841	68470.3
GO3_sc117	0.71	2360960	2266338	302054	0.046	187351	0.539463	0.316043	532956	58777.8
GO3_sc118	0.01	18264	15727	3112	5.9%	2371	0.841417	0.102067	11653	1285.17
GO3_sc119	0.01	18253	12716	2130	5.1%	1690	0.818343	0.138462	8088.01	891.997
GO3_sc120	0.01	24902	19703	3907	6.4%	3101	0.876491	0.0783618	15860	1749.14
GO3_sc121	0	15788	13408	3317	6.9%	3551	0.880034	0.0256266	19425	2142.31
GO3_sc122	0.01	20954	16902	3775	5.5%	2857	0.848792	0.0980049	12546	1383.65
GO3_sc123	0	11154	9845	1634	6.6%	1898	0.904636	0.0489989	9602	1058.97
GO3_sc124	0	10582	9126	881	2.0%	740	0.713514	0.133784	3523.99	388.648
GO3_sc125	0.01	17981	16171	6642	13.3%	7664	0.878914	0.0686326	40011	4412.67
FGO_sc1	1.52	5065599	4830026	2117969	0.4385	978764	0.9566	0.0199558	4.03195e+06	437662
FGO_sc2	1.69	5629822	5373014	2725706	0.5073	1334014	0.9508	0.0299787	5.54752e+06	607213
FGO_sc3	0.49	1619256	1525846	825369	0.5409	587919	0.9543	0.0257859	2.73022e+06	300404
FGO_sc4	0.8	2654888	2450341	1331311	0.5433	1049820	0.9645	0.0253053	5.08285e+06	556504
FGO_sc5	0.91	3033800	2828121	1532554	0.5419	1194950	0.9555	0.030095	5.60578e+06	606496
FGO_sc6	0.99	3311463	3144915	1734196	0.5514	1138469	0.9607	0.029559	5.05162e+06	549366
FGO_sc7	0.71	2358163	2198098	1127314	0.5129	891176	0.9569	0.0215244	4.27518e+06	464423
FGO_sc8	0.43	1443622	1347529	782142	0.5804	600806	0.9637	0.0262431	2.8111e+06	307471
FGO_sc9	0.54	1782241	1648532	805253	0.4885	638383	0.9586	0.0236363	3.08596e+06	339109
FGO_sc10	1.33	4443235	4142536	1998759	0.4825	1286086	0.9463	0.0255512	5.82286e+06	645100
FGO_sc11	1.63	5421590	5232174	2870216	0.5486	1497676	0.9546	0.0231826	6.39264e+06	694111
FGO_sc12	1.76	5879776	5756249	3050869	0.53	443366	0.9496	0.0260936	1.40156e+06	159104
FGO_sc13	1.73	5751422	5567710	3051640	0.5481	1059928	0.957	0.0356751	3.99514e+06	443226
FGO_sc14	0.55	1831420	1692834	814551	0.4812	671192	0.9493	0.0268209	3.29483e+06	360901
FGO_sc15	0.31	1025764	952422	511116	0.5366	401641	0.9596	0.0264042	1.94964e+06	214261
FGO_sc16	0.23	762162	700798	319577	0.456	288364	0.9546	0.0244136	1.44466e+06	160013
FGO_sc17	1.28	4282556	4038740	2045530	0.5065	1307195	0.9579	0.0312371	5.90769e+06	652436
FGO_sc18	0.68	2261866	2137987	1153040	0.5393	759051	0.9565	0.0239852	3.47428e+06	381859
FGO_sc19	1.4	4654682	4460338	2143667	0.4806	1483913	0.9577	0.0262313	6.76301e+06	738095
FGO_sc20	0.88	2922683	2825875	1635326	0.5787	708757	0.9661	0.0287376	2.88595e+06	312914
FGO_sc21	0.64	2139614	2020432	1053875	0.5216	837643	0.9688	0.0276526	4.03107e+06	442161
FGO_sc22	0.14	456966	415733	223993	0.5388	231594	0.9476	0.0256052	1.18351e+06	130043
FGO_sc23	2.07	6887288	6713746	4171991	0.6214	1599677	0.9541	0.0238273	6.1949e+06	673176
FGO_sc24	0.68	2255591	2172331	1360645	0.6264	953513	0.9558	0.0212415	4.36971e+06	472806
FGO_sc25	1.58	5257665	5139035	2771184	0.5392	627922	0.9764	0.035342	2.23151e+06	251227
FGO_sc26	2.2	7339912	7128089	4086660	0.5733	2213171	0.9623	0.0293213	9.32183e+06	1.01906e+06
FGO_sc27	2.27	7570989	7405027	4240190	0.5726	761058	0.9299	0.0299609	2.55011e+06	287497
FGO_sc28	3.01	10023108	9751947	6138727	0.6295	1703501	0.9437	0.0161379	6.18032e+06	666449
FGO_sc29	1.82	6062455	5927521	3844690	0.6486	714494	0.956	0.0284761	2.27781e+06	251128
FGO_sc30	1.22	4072079	3949092	1928746	0.4884	1076028	0.9516	0.0442572	4.55943e+06	502541
FGO_sc31	2.02	6731874	6599842	3852441	0.5837	1616133	0.944	0.0347224	6.34316e+06	691459
FGO_sc32	1.94	6468453	6344815	3530826	0.5565	1212449	0.9558	0.0274535	4.58804e+06	499459
FGO_sc33	1.3	4328994	4252227	2046575	0.4813	654710	0.9384	0.0272365	2.59842e+06	294708
FGO_sc34	2.49	8306952	8148547	4437674	0.5446	1126847	0.9553	0.0345841	4.14646e+06	471004
FGO_sc35	2.99	9963399	9773034	5430200	0.5556	1144494	0.937	0.0271002	4.02735e+06	456011
FGO_sc36	1.96	6535802	6389187	3218551	0.5038	802496	0.9721	0.0385161	2.8945e+06	328600
FGO_sc37	2.25	7505696	7355266	4756988	0.6467	1915630	0.969	0.0292979	7.54365e+06	828251
FGO_sc38	1.58	5282625	5177058	2518791	0.4865	750131	0.9691	0.0388945	2.84885e+06	323207
FGO_sc39	5.56	18526073	12685955	6893341	0.5434	4245705	0.9647	0.01731	1.7461e+07	1.89885e+06
FGO_sc40	4.87	16245066	10398548	5982098	0.5753	3587830	0.9521	0.0189839	1.45587e+07	1.57815e+06
FGO_sc41	5.34	17808959	12448429	7190886	0.5777	3946939	0.9619	0.0194771	1.55992e+07	1.68552e+06
FGO_sc42	10.97	36576535	29007889	14669669	0.5057	6628639	0.9671	0.0201062	2.48381e+07	2.73838e+06
FGO_sc43	5.76	19193214	15867842	8749645	0.5514	2968175	0.9743	0.0307098	1.09554e+07	1.19674e+06
FGO_sc44	4.93	16447552	11691171	5678922	0.4857	3214347	0.964	0.0213807	1.31406e+07	1.43388e+06
FGO_sc45	3.38	11274439	7108131	4015133	0.5649	2775924	0.9722	0.0224534	1.17276e+07	1.27263e+06
FGO_sc46	24.97	83235739	73390252	39140320	0.5333	9816710	0.9682	0.0159713	3.13328e+07	3.49517e+06
FGO_sc47	5.93	19764231	14545188	7661648	0.5267	3384450	0.9193	0.0258479	1.2643e+07	1.37256e+06
FGO_sc48	7.81	26034525	20957226	11781106	0.5622	4488249	0.9438	0.0191616	1.6303e+07	1.8053e+06
FGO_sc49	4.63	15436425	10196010	5534202	0.5428	3556744	0.9271	0.0211272	1.44618e+07	1.57739e+06
FGO_sc50	0.45	1500092	1443150	735020	0.5093	557432	0.9252	0.0536263	2.56619e+06	282011
FGO_sc51	1.06	3541618	3431944	1651563	0.4812	906255	0.924	0.0409024	3.96171e+06	436174
FGO_sc52	1.46	4866577	4772198	2499030	0.5237	1012640	0.9348	0.0480427	4.01251e+06	443530
FGO_sc53	0.75	2487604	2423768	1401833	0.5784	900886	0.9461	0.0517191	4.02164e+06	438786
FGO_sc54	2	6672776	6535516	3238237	0.4955	1319908	0.9392	0.051549	5.2034e+06	575635
FGO_sc55	1.2	3993882	3905826	2269752	0.5811	899145	0.8976	0.0524209	3.64094e+06	396970
FGO_sc56	2.23	7431466	7212050	3175390	0.4403	1308768	0.92	0.0380587	5.2836e+06	585347
FGO_sc57	0.64	2137249	2092148	1146603	0.5481	661137	0.9214	0.0484226	2.92234e+06	322112
FGO_sc58	0.81	2684118	2558764	949599	0.3711	535699	0.93	0.0724194	2.27897e+06	253073
FGO_sc59	0.88	2919000	2795046	1331605	0.4764	725158	0.9279	0.0539455	3.06073e+06	338831
FGO_sc60	1.43	4767069	4577814	2245274	0.4905	1111338	0.9327	0.0500244	4.5709e+06	506756
FGO_sc61	1.03	3431515	3278701	1667085	0.5085	989178	0.9448	0.0442741	4.29642e+06	475402
FGO_sc62	2	6680471	6376149	3040011	0.4768	1580546	0.9341	0.04714	6.46938e+06	717690
FGO_sc63	1.45	4846150	4650846	2437886	0.5242	1096646	0.9263	0.0450793	4.45924e+06	493860
FGO_sc64	1	3337957	3193923	1628433	0.5099	1071602	0.9286	0.0393075	4.82304e+06	529626
FGO_sc65	0.68	2267420	2172752	1186200	0.5459	766367	0.9233	0.0487965	3.40037e+06	374335
FGO_sc66	1.52	5076179	4884022	2534169	0.5189	855768	0.9383	0.0481229	3.21708e+06	358317
FGO_sc67	0.97	3230346	3120256	1609198	0.5157	399521	0.9364	0.0460051	1.42175e+06	160433
FGO_sc68	0.92	3067379	2919782	1478383	0.5063	874120	0.9217	0.0507276	3.75597e+06	414449
FGO_sc69	1.46	4866705	4633650	2366719	0.5108	1274431	0.9156	0.0411132	5.39216e+06	591732
FGO_sc70	1.74	5812058	5569337	3039898	0.5458	1289125	0.9163	0.0421394	5.04997e+06	557767
FGO_sc71	0.95	3160181	2987285	1444310	0.4835	805191	0.9229	0.0513605	3.44476e+06	384712
FGO_sc72	0.6	1994557	1883007	837934	0.445	589537	0.9276	0.056351	2.64692e+06	293247
FGO_sc73	1.06	3546849	3392021	1753281	0.5169	837275	0.9388	0.0545591	3.4038e+06	377446
FGO_sc74	0.91	3022648	2896033	1357452	0.4687	782040	0.9337	0.0471242	3.38938e+06	376075
FGO_sc75	0.72	2397365	2259716	979118	0.4333	723708	0.9303	0.0476684	3.33617e+06	369992
FGO_sc76	1.43	4754876	4579947	2644583	0.5774	1455339	0.9392	0.0469945	6.24498e+06	687891
FGO_sc77	1.53	5090681	4903696	2277147	0.4644	1124460	0.9524	0.0414884	4.66211e+06	521444
FGO_sc78	1.59	5287265	5110594	2679611	0.5243	910806	0.9303	0.046337	3.45074e+06	382661
FGO_sc79	0.51	1712700	1626574	805347	0.4951	605235	0.9318	0.0429205	2.85576e+06	316367
FGO_sc80	1.41	4687583	4553493	2485963	0.5459	698622	0.9286	0.0363659	2.59613e+06	285241
FGO_sc81	1.06	3545733	3306068	1297118	0.3923	778979	0.9329	0.04562	3.43903e+06	381793
FGO_sc82	0.38	1274613	1203927	617320	0.5128	483699	0.9198	0.0437173	2.27103e+06	251837
FGO_sc83	0.49	1625582	1533677	744496	0.4854	589591	0.9153	0.0465797	2.81442e+06	311971
FGO_sc84	0.63	2106355	1988231	866063	0.4356	611773	0.8875	0.0453256	2.82823e+06	315444
FGO_sc85	0.36	1199074	1126286	512302	0.4549	398456	0.9331	0.0523395	1.87598e+06	208339
FGO_sc86	0.49	1649188	1542844	602489	0.3905	458886	0.9244	0.0578728	2.14683e+06	238201
FGO_sc87	0.25	839900	789604	309479	0.3919	246333	0.9206	0.0829609	1.1324e+06	126722
FGO_sc88	0.59	1961615	1842315	854868	0.464	617812	0.9345	0.0476116	2.86241e+06	316636
FGO_sc89	0.67	2228996	2130395	1055606	0.4955	594136	0.9171	0.0518484	2.5851e+06	287665
FGO_sc90	0.7	2343318	2233148	986898	0.4419	696750	0.9328	0.0507183	3.15903e+06	351158
FGO_sc91	0.5	1681115	1592067	750841	0.4716	547909	0.9266	0.0477762	2.56715e+06	284890
FGO_sc92	0.72	2405083	2311803	1013367	0.4383	674888	0.9245	0.0590142	3.06137e+06	342788
FGO_sc93	0.43	1430129	1363385	675695	0.4956	498830	0.9301	0.0485175	2.34065e+06	259842
FGO_sc94	1.07	3562968	3382186	1474362	0.4359	872392	0.9199	0.0499443	3.82375e+06	425755
FGO_sc95	1.23	4111432	3913800	1924585	0.4917	897152	0.944	0.0501286	3.73337e+06	413601
FGO_sc96	0.86	2875010	2729463	1389812	0.5092	776596	0.9443	0.0449539	3.39157e+06	375203
FGO_sc97	0.81	2688986	2564686	1137051	0.4433	718198	0.94	0.053818	3.15458e+06	350561
FGO_sc98	1.37	4558542	3548898	#REF!	0.4958	1722814	0.8982	0.0368264	7.78856e+06	868608
FGO_sc99	1.24	4122907	3364053	#REF!	0.4946	1596063	0.9482	0.0366633	7.2249e+06	806727
FGO_sc100	2.56	8547731	6117125	#REF!	0.4456	2786222	0.9424	0.0393662	1.22168e+07	1.34535e+06
FGO_sc101	1.52	5056755	2842477	#REF!	0.3364	1027694	0.942	0.0664974	4.41925e+06	486011
FGO_sc102	1.19	3953974	2518908	#REF!	0.5117	1372594	0.9327	0.0351735	6.32225e+06	700105
FGO_sc103	1.7	5654553	5049483	3770388	0.7467	895388	0.9201	0.0306783	2.92382e+06	323070
FGO_sc104	1.32	4389282	3774405	2495473	0.6612	821986	0.9428	0.0251841	2.84999e+06	315572
FGO_sc105	1.2	3998262	3620455	2580128	0.7127	708085	0.8929	0.0369207	2.42986e+06	271550
FGO_sc106	1	3328551	2974989	2099068	0.7056	539716	0.9034	0.0349647	1.88269e+06	215196
FGO_sc107	1.23	4109164	3463676	2433313	0.7025	868291	0.9201	0.0247532	3.1748e+06	352328
FGO_sc108	0.42	1388713	1295438	893597	0.6898	321884	0.9271	0.0451001	1.21827e+06	141174
FGO_sc109	0.3	1012865	941319	681454	0.7239	294923	0.9053	0.0469648	1.16947e+06	136692
FGO_sc110	0.96	3213823	3003877	2418190	0.805	1125009	0.9459	0.0384237	4.78502e+06	545092
FGO_sc111	1.06	3523230	3293367	2620305	0.7956	1087478	0.9155	0.0277762	4.36495e+06	489139
FGO_sc112	0.75	2497345	2304073	1879117	0.8156	864314	0.9231	0.0301117	3.6005e+06	412363
FGO_sc113	0.93	3094053	2856954	2127624	0.7447	1054118	0.9323	0.0233797	4.30221e+06	465763
FGO_sc114	1.01	3365592	2972674	2380318	0.8007	933522	0.9106	0.0292623	3.74904e+06	431213
FGO_sc115	1.02	3387433	3188851	2546831	0.7987	1006696	0.8981	0.0271234	3.92883e+06	447577
FGO_sc116	1.79	5964959	5631096	4662045	0.8279	1673178	0.9018	0.0271113	6.35559e+06	727343
FGO_sc117	1.1	3655942	3400591	2508281	0.7376	1317327	0.9302	0.0385994	5.57865e+06	637396
FGO_sc118	0.46	1518742	1429410	989160	0.692	341664	0.9678	0.0443652	1.23093e+06	142469
FGO_sc119	0.92	3054792	2842878	2221255	0.7813	725451	0.9386	0.0358618	2.6649e+06	309145
FGO_sc120	2.18	7276948	6874373	5122844	0.7452	1968147	0.9254	0.0337241	7.69215e+06	882742
FGO_sc121	3.33	11107727	10406355	8441974	0.8112	3321912	0.9224	0.012687	1.27348e+07	1.42977e+06
FGO_sc122	1.62	5393728	4930541	3996725	0.8106	1329493	0.8782	0.0261408	4.75576e+06	544335
FGO_sc123	1.53	5099551	4650185	3552692	0.764	1139418	0.9139	0.0278958	4.14214e+06	477080
FGO_sc124	1.31	4367712	4077554	3308894	0.8115	1457179	0.9166	0.0264635	6.14725e+06	709067
FGO_sc125	1.14	3795731	3257110	2240341	0.6878	1324861	0.923	0.042449	5.5266e+06	626384
FGO_sc126	0.69	2312452	2125461	1740116	0.8187	748922	0.9103	0.0292193	3.23031e+06	370326
FGO_sc127	0.59	1965329	1804778	1535057	0.8506	760603	0.9287	0.037536	3.36528e+06	388271
FGO_sc128	1.55	5170583	4778500	3758363	0.7865	1973635	0.973	0.0304139	8.45057e+06	982613
FGO_sc129	1.16	3860587	3594617	2876926	0.8003	1660642	0.9276	0.0277838	7.01285e+06	810653
FGO_sc130	0.52	1723975	1606871	1386352	0.8628	674918	0.9792	0.0280953	2.88871e+06	339244
FGO_sc131	1.63	5436022	5030487	4443034	0.8832	3037080	0.9589	0.0106257	1.3647e+07	1.54421e+06
FGO_sc132	0.93	3094077	2894264	2388046	0.8251	1369261	0.8385	0.0276726	6.00876e+06	695603
FGO_sc133	5.96	19862131	12924231	7382116	0.5712	4555937	0.8273	0.0123608	1.79055e+07	1.9359e+06
FGO_sc134	2.93	9760659	6314124	3299784	0.5226	2483204	0.8377	0.0249416	1.09348e+07	1.17207e+06
FGO_sc135	0.01	40523	37950	10956	0.288696	10351	0.933147	0.0387402	53777	5930.88
FGO_sc136	0.25	817270	768311	627301	0.816468	113052	0.915667	0.0537452	352001	38820.9
FGO_sc137	0.01	20797	13976	1419	0.101531	1132	0.870141	0.0750883	5757	634.919
FGO_sc138	0	12794	9098	3363	0.369642	3509	0.899972	0.0447421	18859	2079.89
FGO_sc139	0.22	748881	696667	579662	0.83205	112425	0.909086	0.0618724	341126	37621.6
FGO_sc140	0.27	885019	811575	427361	0.526582	107683	0.415497	0.0955025	168345	18566.2
FGO_sc141	0.03	113093	101723	75634	0.743529	19946	0.88138	0.0809686	74050	8166.71
FGO_sc142	0.19	648436	579335	368751	0.636507	103113	0.526859	0.254051	210073	23168.2
MII_sc1	1.9	6343619	2993129	1099477	0.3673	706977	0.893	0.072653	2.68894e+06	302747
MII_sc2	2.41	8024435	4125378	1552195	0.3763	797178	0.9247	0.0740487	2.79062e+06	312335
MII_sc3	1	3338445	1132694	508586	0.449	376498	0.9117	0.0603483	1.50197e+06	169846
MII_sc4	0.96	3184447	893744	491797	0.5503	408229	0.9357	0.0419813	1.79739e+06	202305
MII_sc5	1.78	5937760	2234802	1332906	0.5964	885442	0.8949	0.0328435	3.70028e+06	417165
MII_sc6	1.56	5189588	2260246	1289320	0.5704	914201	0.8719	0.040245	3.97928e+06	448942
MII_sc7	2.11	7022221	3207729	1852646	0.5776	1263653	0.9346	0.0305503	5.43952e+06	608825
MII_sc8	1.99	6625931	2392208	1134685	0.4743	854033	0.9482	0.0429386	3.55596e+06	397859
MII_sc9	1.26	4210220	1570159	664581	0.4233	551153	0.8616	0.0588766	2.32374e+06	260573
MII_sc10	0.79	2639608	697833	395043	0.5661	342556	0.9142	0.0322283	1.46747e+06	157120
MII_sc11	0.81	2700073	632346	372990	0.5899	341566	0.9348	0.0279858	1.54384e+06	168436
MII_sc12	1.06	3530423	1165481	558065	0.4788	353587	0.9143	0.0711451	1.37722e+06	156358
MII_sc13	1.46	4859489	2120811	1148558	0.5416	678954	0.9134	0.0415124	2.78786e+06	318160
MII_sc14	3.42	11389230	5805106	2919991	0.503	1565831	0.9315	0.031209	6.1134e+06	683319
MII_sc15	1.91	6374017	1608047	811523	0.5047	707562	0.8807	0.0380447	2.96636e+06	317259
MII_sc16	1.16	3858984	1054913	565721	0.5363	552024	0.8528	0.0345275	2.48081e+06	268766
MII_sc17	1.18	3916990	651927	355889	0.5459	394983	0.9027	0.0275911	1.88583e+06	204165
MII_sc18	1.12	3739153	648432	320624	0.4945	316396	0.973936	0.0464734	1.35038e+06	146460
MII_sc19	0.9	3004331	589304	314579	0.5338	290324	0.986357	0.0472472	1.15277e+06	125667
MII_sc20	1.77	5905283	2527722	1251348	0.4951	735051	0.97315	0.0430378	2.93083e+06	329550
ES_sc1	1.81	6036210	5150614	3999357	0.7765	2204223	0.98514	0.000741758	9.68203e+06	1.09456e+06
ES_sc2	1.16	3862289	3558450	2700250	0.7588	1084255	0.976849	0.000483281	4.11827e+06	434624
ES_sc3	1.39	4619211	4203555	3058714	0.7276	1215736	0.986851	0.000605395	4.49103e+06	479948
ES_sc4	1.64	5457204	5014856	3703775	0.7386	1512754	0.970832	0.000428358	5.43704e+06	556659
ES_sc5	1.95	6515686	5992131	4336064	0.7236	1804701	0.9789	0.000920374	6.51682e+06	679855
ES_sc6	1.59	5299271	4868100	3787565	0.778	1530749	0.95212	0.000494529	5.72663e+06	591006
ES_sc7	0.75	2508993	2285774	1702823	0.745	666585	0.949772	0.000904611	2.55207e+06	273626
ES_sc8	0.59	1978579	1770315	1295303	0.7317	610441	0.966373	0.00116965	2.39226e+06	247490
ES_sc9	0.46	1533433	1404858	853019	0.6072	396992	0.953695	0.000566762	1.48121e+06	156908
ES_sc10	1.14	3803175	3443542	2385777	0.6928	795228	0.958372	0.00118079	3.0215e+06	342529
ES_sc11	0.54	1793604	1638631	1152717	0.7035	456360	0.961648	0.000837058	1.82114e+06	201194
ES_sc12	0.52	1729490	1554340	1095959	0.7051	419173	0.960176	0.000651282	1.67725e+06	191180
ES_sc13	0.41	1379046	1269533	937788	0.7387	326128	0.966109	0.000938282	1.25957e+06	140413
ES_sc14	1.41	4700390	4336583	3289399	0.7585	1116231	0.955364	0.00075522	4.38449e+06	495659
ES_sc15	0.48	1606098	1443209	1044224	0.7235	430667	0.953615	0.00070356	1.70973e+06	191190
ES_sc16	0.44	1470939	1338617	943410	0.7048	384562	0.958639	0.00114936	1.57609e+06	172913
ES_sc17	0.62	2060897	1920153	1464746	0.7628	532706	0.952393	0.00113008	2.14136e+06	240038
ES_sc18	1.12	3738094	3508696	2814658	0.8022	760266	0.95661	0.000762891	2.95263e+06	345137
ES_sc19	1.26	4200198	3918175	2998988	0.7654	934672	0.971932	0.000689012	3.70336e+06	421468
ES_sc20	0.52	1736485	1613750	1288626	0.7985	427960	0.954665	0.000703337	1.75502e+06	201931
ES_sc21	0.72	2404126	2226679	1701532	0.7642	649396	0.967846	0.00131199	2.73783e+06	308562
ES_sc22	0.47	1574250	1454876	1102837	0.758	382322	0.941633	0.00106978	1.50754e+06	166488
ES_sc23	0.73	2438085	2217834	1599479	0.7212	549909	0.972322	0.000941974	2.14152e+06	240979
ES_sc24	2.31	7691612	7083118	5249702	0.7412	1780920	0.956884	0.000769827	6.92006e+06	781847
ES_sc25	1.04	3452077	3042455	2143387	0.7045	892024	0.948404	0.0012466	3.64294e+06	412431
ES_sc26	0.95	3166617	2868832	2080782	0.7253	760234	0.961314	0.0007524	2.78723e+06	300981
ES_sc27	0.72	2387168	2198738	1540526	0.7006	494946	0.945772	0.00071725	1.89671e+06	211262
ES_sc28	0.61	2043868	1872962	1428354	0.7626	465524	0.955	0.00118361	1.84332e+06	212718
ES_sc29	1.33	4424610	4073330	2927401	0.7187	868094	0.955018	0.0010022	3.40047e+06	388527
ES_sc30	1.44	4784041	4406318	3300369	0.749	897378	0.978117	0.00117899	3.53284e+06	414478
ES_sc31	0.59	1977911	1844724	1448950	0.7855	502199	0.968643	0.000836322	2.12675e+06	243853
ES_sc32	0.49	1635352	1498495	1154103	0.7702	384105	0.958499	0.000744588	1.58269e+06	184107
ES_sc33	1.83	6104276	5730532	4635702	0.8089	1445757	0.965859	0.00046135	5.78395e+06	666166
ES_sc34	0.63	2100599	1897176	1348606	0.7108	556977	0.960014	0.00100722	2.14239e+06	229229
ES_sc35	0.49	1627338	1492894	1077126	0.7215	435585	0.965503	0.000984882	1.84344e+06	209175
ES_sc36	1.21	4045231	3711064	3022696	0.8145	1058513	0.959876	0.00100707	4.34437e+06	494769
ES_sc37	1.3	4348441	3959685	2936807	0.7417	933594	0.964643	0.00113004	3.69804e+06	420805
ES_sc38	1.31	4381635	3970639	2898664	0.73	1166434	0.965503	0.000920755	4.88448e+06	555489
ES_sc39	0.89	2971313	2741220	2231174	0.8139	956455	0.959876	0.000712004	4.21921e+06	487956
ES_sc40	0.78	2604190	2457019	2048246	0.8336	956576	0.964643	0.000665917	4.27496e+06	488334
