# Supplementary material for: Integrative single-cell analysis of transcriptome, DNA methylome and chromatin accessibility in mouse oocytes
Source: Cell Res. 2018 Dec 18;29(2):110–23. doi: 10.1038/s41422-018-0125-4 (PMC6355938; doi:10.1038/s41422-018-0125-4)
Supplement: Supplementary file 13 — Supplementary information, Table S2 [file 41422_2018_125_MOESM13_ESM.xlsx]

## Sheet: Sheet1
Supplementary information, Table S2. Differentially expressed genes at each stage.
Cluster	DEG	p_val	avg_logFC	pct.1	pct.2	p_val_adj
NGO	Crabp1	7.82358e-42	0.349906	0.935	0.028	1.17643e-37
NGO	Rbm46	8.58384e-27	0.343282	1	0.373	1.29075e-22
NGO	Atxn10	1.17099e-26	0.383047	0.978	0.401	1.76081e-22
NGO	Sohlh1	1.23896e-26	1.49901	1	0.525	1.86302e-22
NGO	Krt79	2.0657e-26	0.746091	1	0.469	3.1062e-22
NGO	Ogfr	2.48661e-26	0.409284	1	0.559	3.73912e-22
NGO	Adad2	2.94418e-26	0.71709	1	0.576	4.42716e-22
NGO	Slc25a10	6.08464e-26	0.40686	1	0.638	9.14947e-22
NGO	Hspbp1	6.6458e-26	0.338269	1	0.616	9.99328e-22
NGO	Cox4i2	9.73635e-26	0.770887	1	0.701	1.46406e-21
NGO	Brat1	9.86978e-26	0.274485	1	0.565	1.48412e-21
NGO	Hip1	1.17871e-25	0.359536	1	0.701	1.77243e-21
NGO	Fastk	1.29198e-25	0.638912	1	0.785	1.94274e-21
NGO	Cct6a	1.35581e-25	0.93238	1	0.791	2.03874e-21
NGO	Marcksl1	1.39798e-25	0.611982	0.978	0.486	2.10214e-21
NGO	Maf1	1.41729e-25	0.577935	1	0.768	2.13118e-21
NGO	Trap1	1.52551e-25	0.469327	1	0.831	2.29391e-21
NGO	Nop2	1.57087e-25	0.346625	1	0.655	2.36212e-21
NGO	Ctsd	1.59781e-25	1.32562	1	0.938	2.40262e-21
NGO	Padi6	1.6083e-25	1.73271	1	1	2.4184e-21
NGO	Lamp1	1.6083e-25	1.29315	1	1	2.4184e-21
NGO	Cox4i1	1.6083e-25	0.985239	1	1	2.4184e-21
NGO	Sycp3	1.64157e-25	2.09562	1	0.938	2.46843e-21
NGO	Mtmr14	1.65235e-25	1.40073	1	0.994	2.48464e-21
NGO	Snrpb	1.65689e-25	0.977832	1	0.904	2.49147e-21
NGO	Parp1	1.68715e-25	0.577475	1	0.87	2.53697e-21
NGO	Atp5a1	1.6976e-25	1.16497	1	1	2.55268e-21
NGO	Pabpc4	1.6976e-25	1.0363	1	0.994	2.55268e-21
NGO	Gpaa1	1.70284e-25	0.435792	1	0.74	2.56056e-21
NGO	Rtn3	1.70917e-25	0.656964	1	0.91	2.57008e-21
NGO	Ndufv1	1.7327e-25	0.91563	1	0.938	2.60547e-21
NGO	Tuba1b	1.74226e-25	1.06598	1	0.966	2.61983e-21
NGO	Plin3	1.76924e-25	0.760836	1	0.836	2.6604e-21
NGO	Gipc1	1.82521e-25	0.92014	1	0.729	2.74456e-21
NGO	Zp2	1.84083e-25	1.49695	1	1	2.76806e-21
NGO	Cyc1	1.88805e-25	0.892345	1	0.96	2.83906e-21
NGO	Ubc	1.89096e-25	1.39323	1	0.983	2.84344e-21
NGO	Ptma	1.89119e-25	1.39997	1	0.994	2.84378e-21
NGO	Gin1	1.89374e-25	0.753691	1	0.695	2.84762e-21
NGO	Fkbp4	1.91535e-25	0.8348	1	0.864	2.88011e-21
NGO	Atp5b	1.94285e-25	0.992151	1	0.989	2.92146e-21
NGO	Mif	1.94291e-25	0.987676	1	1	2.92155e-21
NGO	Rnf167	1.96316e-25	0.652102	1	0.915	2.95201e-21
NGO	Pgls	1.9649e-25	0.785018	1	0.814	2.95461e-21
NGO	Thop1	2.0251e-25	0.603406	1	0.836	3.04514e-21
NGO	Psmd13	2.07334e-25	0.492964	1	0.723	3.11768e-21
NGO	Cct8	2.10657e-25	0.757372	1	0.989	3.16765e-21
NGO	Dus1l	2.13367e-25	0.603971	1	0.864	3.20839e-21
NGO	Actg1	2.22331e-25	1.62866	1	1	3.34318e-21
NGO	Uhrf1	2.22331e-25	1.23664	1	1	3.34318e-21
NGO	Aldoa	2.3425e-25	0.70061	1	0.96	3.52241e-21
NGO	Bzw1	2.3425e-25	0.691829	1	0.96	3.52241e-21
NGO	Rfk	2.34395e-25	0.651178	1	0.966	3.5246e-21
NGO	Atp6ap2	2.40189e-25	0.84695	1	0.949	3.61173e-21
NGO	Anapc5	2.409e-25	0.816098	1	0.972	3.62241e-21
NGO	Gpat2	2.41679e-25	0.339826	1	0.627	3.63413e-21
NGO	Lcp1	2.41723e-25	1.04903	1	0.904	3.63478e-21
NGO	Maged1	2.43079e-25	1.59582	1	0.746	3.65517e-21
NGO	Rpn2	2.43558e-25	0.766479	1	0.915	3.66238e-21
NGO	Sdccag3	2.44152e-25	0.542416	1	0.864	3.67131e-21
NGO	Paox	2.44315e-25	0.943113	1	0.921	3.67376e-21
NGO	Vcp	2.45537e-25	0.679277	1	0.932	3.69215e-21
NGO	Fkbp8	2.47694e-25	0.501987	1	0.819	3.72457e-21
NGO	Lpcat3	2.5107e-25	0.272619	1	0.61	3.77534e-21
NGO	Atp5d	2.51657e-25	0.914886	1	0.927	3.78416e-21
NGO	Cct7	2.58522e-25	0.780141	1	0.927	3.8874e-21
NGO	Ergic3	2.61283e-25	0.843076	1	0.983	3.92891e-21
NGO	Bex3	2.61342e-25	0.320778	0.957	0.356	3.9298e-21
NGO	Chmp6	2.62961e-25	0.32194	1	0.593	3.95414e-21
NGO	Rps3	2.68431e-25	0.912479	1	0.989	4.0364e-21
NGO	Uqcrc1	2.73913e-25	0.895551	1	0.893	4.11883e-21
NGO	Dynll1	2.75757e-25	1.39257	1	1	4.14656e-21
NGO	Eif5a	2.83273e-25	0.896044	1	1	4.25957e-21
NGO	Puf60	2.90692e-25	0.793072	1	0.966	4.37113e-21
NGO	Rhoa	2.98426e-25	0.673035	1	0.96	4.48744e-21
NGO	Myot	3.02242e-25	1.33114	1	0.768	4.54481e-21
NGO	Ndrg4	3.03317e-25	0.573839	1	0.887	4.56098e-21
NGO	Akr7a5	3.04487e-25	0.832121	1	0.932	4.57857e-21
NGO	Tinf2	3.06302e-25	0.712791	1	0.955	4.60586e-21
NGO	Gabarap	3.15298e-25	0.798307	1	0.785	4.74114e-21
NGO	Rbpms2	3.1542e-25	0.943449	1	1	4.74297e-21
NGO	Rangap1	3.18632e-25	0.629724	1	0.667	4.79127e-21
NGO	Impdh2	3.2878e-25	0.370079	1	0.887	4.94387e-21
NGO	Slc25a3	3.32629e-25	0.683616	1	0.972	5.00174e-21
NGO	Ech1	3.36634e-25	0.467928	1	0.768	5.06196e-21
NGO	Bop1	3.47194e-25	0.313379	1	0.689	5.22076e-21
NGO	Hspd1	3.51076e-25	1.01861	1	0.977	5.27913e-21
NGO	Slc25a39	3.51465e-25	0.569245	1	0.819	5.28498e-21
NGO	Pafah1b2	3.62253e-25	0.486854	1	0.859	5.4472e-21
NGO	Ptgds	3.63948e-25	0.373437	0.978	0.412	5.47269e-21
NGO	Cfl1	3.70537e-25	0.712687	1	1	5.57176e-21
NGO	Aspg	3.79268e-25	0.300759	1	0.621	5.70305e-21
NGO	Rpl37a	3.80608e-25	1.1641	1	1	5.72321e-21
NGO	Aldh2	3.90311e-25	0.982319	1	0.96	5.8691e-21
NGO	Sgta	4.00915e-25	0.752372	1	0.96	6.02856e-21
NGO	Pnpla6	4.14694e-25	0.41642	1	0.78	6.23576e-21
NGO	Figla	4.23557e-25	1.14113	1	0.977	6.36902e-21
NGO	Rplp0	4.35182e-25	0.808453	1	1	6.54384e-21
NGO	Necap2	4.36259e-25	0.497666	1	0.831	6.56003e-21
NGO	Zdhhc4	4.40929e-25	0.278689	1	0.667	6.63024e-21
NGO	Ppia	4.46994e-25	1.08635	1	1	6.72144e-21
NGO	Gpi1	4.57998e-25	0.764699	1	0.955	6.88691e-21
NGO	Actr3	4.59069e-25	0.592955	1	0.983	6.90302e-21
NGO	Mlf2	4.59122e-25	0.903916	1	1	6.90382e-21
NGO	Prdx4	4.63543e-25	0.457531	1	0.774	6.9703e-21
NGO	Nsun2	4.64924e-25	0.429904	1	0.814	6.99106e-21
NGO	Rnf187	4.83576e-25	0.94799	1	0.96	7.27154e-21
NGO	G3bp2	4.84367e-25	0.715561	1	1	7.28343e-21
NGO	Arpc2	4.84367e-25	0.536192	1	0.994	7.28343e-21
NGO	Cdc42	4.84367e-25	0.507652	1	1	7.28343e-21
NGO	Cct2	5.10927e-25	0.697257	1	0.983	7.6828e-21
NGO	Park7	5.10986e-25	0.601056	1	0.994	7.6837e-21
NGO	Mael	5.24681e-25	0.848892	1	0.977	7.88964e-21
NGO	Uchl1	5.24834e-25	0.836704	1	1	7.89193e-21
NGO	Fbl	5.56153e-25	0.671738	1	0.859	8.36287e-21
NGO	Csde1	5.84045e-25	1.01324	1	0.994	8.78228e-21
NGO	Map2k2	5.9017e-25	0.779359	1	0.915	8.87439e-21
NGO	Eif4ebp1	6.03469e-25	1.092	1	0.802	9.07437e-21
NGO	Adprh	6.1546e-25	0.630999	1	0.966	9.25467e-21
NGO	Pdk3	6.31212e-25	0.60767	1	0.955	9.49154e-21
NGO	Emc10	6.42683e-25	0.537805	1	0.836	9.66402e-21
NGO	Gbe1	6.52868e-25	0.505597	1	0.859	9.81717e-21
NGO	Qdpr	6.74445e-25	0.830278	1	0.915	1.01416e-20
NGO	Psmd3	6.74445e-25	0.602966	1	0.915	1.01416e-20
NGO	Zfp473	6.7529e-25	0.636354	1	0.847	1.01543e-20
NGO	Eif4a1	7.0401e-25	0.896594	1	1	1.05862e-20
NGO	Rps4l	7.21277e-25	1.0094	1	0.955	1.08458e-20
NGO	Syap1	7.26365e-25	0.412237	1	0.734	1.09223e-20
NGO	Nme2	7.66324e-25	0.553602	1	0.734	1.15232e-20
NGO	Mgat2	7.67272e-25	0.329783	1	0.621	1.15375e-20
NGO	Atp6ap1	7.79483e-25	0.735814	1	0.944	1.17211e-20
NGO	Copz1	7.83188e-25	0.694549	1	0.989	1.17768e-20
NGO	Grpel2	7.83892e-25	0.53521	1	0.842	1.17874e-20
NGO	Asna1	7.84832e-25	0.587414	1	0.876	1.18015e-20
NGO	Selenoh	8.03052e-25	0.758117	1	0.96	1.20755e-20
NGO	Mov10l1	8.17161e-25	0.857313	1	0.836	1.22877e-20
NGO	Optn	8.24724e-25	0.652181	1	0.96	1.24014e-20
NGO	Pisd	8.39236e-25	0.437191	1	0.836	1.26196e-20
NGO	Psmb5	8.46292e-25	0.659917	1	0.955	1.27257e-20
NGO	Tle6	8.48346e-25	1.18848	1	1	1.27566e-20
NGO	Arf4	8.51122e-25	0.41936	1	0.831	1.27983e-20
NGO	Plbd2	8.56368e-25	0.382346	1	0.638	1.28772e-20
NGO	Krt36	8.89979e-25	0.353471	1	0.616	1.33826e-20
NGO	Idh3g	8.90476e-25	0.602624	1	0.944	1.33901e-20
NGO	Vapa	8.94724e-25	0.597078	1	1	1.3454e-20
NGO	Ptpn18	9.09254e-25	0.791951	1	0.927	1.36724e-20
NGO	Aplp2	9.16623e-25	0.816696	1	0.955	1.37833e-20
NGO	Rab3d	9.42661e-25	0.819598	1	0.966	1.41748e-20
NGO	Cacybp	1.01675e-24	0.602184	1	0.87	1.52889e-20
NGO	Akirin1	1.01946e-24	0.569311	1	0.808	1.53297e-20
NGO	Mboat7	1.02354e-24	0.306813	1	0.701	1.5391e-20
NGO	Ostm1	1.02831e-24	0.514537	1	0.734	1.54628e-20
NGO	Rps19	1.04947e-24	0.861871	1	0.994	1.57808e-20
NGO	Wdr45b	1.05769e-24	0.482122	1	0.78	1.59045e-20
NGO	Arf1	1.07769e-24	0.873516	1	0.989	1.62052e-20
NGO	Bckdk	1.10733e-24	0.368743	1	0.729	1.66509e-20
NGO	Xbp1	1.13909e-24	0.567534	1	0.701	1.71285e-20
NGO	Skiv2l	1.15034e-24	0.508523	1	0.847	1.72977e-20
NGO	Dnm2	1.15035e-24	0.377528	1	0.774	1.72979e-20
NGO	Rbbp4	1.15193e-24	0.610522	1	0.921	1.73216e-20
NGO	Ddx5	1.16704e-24	0.899934	1	0.989	1.75488e-20
NGO	Pkm	1.16707e-24	0.841616	1	1	1.75493e-20
NGO	Ndufb9	1.19811e-24	0.835724	1	0.977	1.8016e-20
NGO	Nt5c2	1.22294e-24	0.487176	1	0.938	1.83894e-20
NGO	Hpdl	1.24242e-24	0.334698	1	0.582	1.86823e-20
NGO	Rnf7	1.26249e-24	0.712645	1	0.966	1.89841e-20
NGO	Fbxw2	1.28296e-24	0.35172	1	0.746	1.92919e-20
NGO	Tmem183a	1.29564e-24	0.483123	1	0.96	1.94826e-20
NGO	P4hb	1.29642e-24	0.7607	1	0.966	1.94943e-20
NGO	Tubg2	1.29735e-24	0.873553	1	0.977	1.95083e-20
NGO	Rpl13	1.29772e-24	1.02139	1	1	1.95138e-20
NGO	Tcn2	1.31725e-24	0.870429	1	0.887	1.98075e-20
NGO	Bsg	1.33259e-24	0.914281	1	1	2.00381e-20
NGO	Gpx4	1.36369e-24	1.00064	1	0.949	2.05058e-20
NGO	Akt2	1.36577e-24	0.368175	1	0.808	2.05371e-20
NGO	Ikbkb	1.37806e-24	0.834194	1	0.91	2.07218e-20
NGO	Qrich1	1.39368e-24	0.533732	1	0.932	2.09567e-20
NGO	Gdpd1	1.44285e-24	0.627662	1	1	2.16961e-20
NGO	Gpx1	1.44742e-24	0.776716	1	0.904	2.17649e-20
NGO	Psmd2	1.48115e-24	0.602365	1	0.977	2.2272e-20
NGO	Ncln	1.49452e-24	0.37622	1	0.78	2.24732e-20
NGO	Samm50	1.50559e-24	0.610146	1	0.927	2.26396e-20
NGO	Arhgdia	1.5118e-24	0.885317	1	0.938	2.27329e-20
NGO	Arih2	1.51506e-24	0.446577	1	0.853	2.2782e-20
NGO	Eif3l	1.56169e-24	0.610666	1	0.977	2.34832e-20
NGO	Pepd	1.63282e-24	0.40787	1	0.706	2.45528e-20
NGO	Micu2	1.68326e-24	0.479783	1	0.944	2.53112e-20
NGO	Slc25a5	1.69071e-24	1.02319	1	0.977	2.54233e-20
NGO	Lypla2	1.71383e-24	0.48449	1	0.718	2.57709e-20
NGO	Tmem214	1.75824e-24	0.542028	1	0.847	2.64387e-20
NGO	Rpsa	1.78203e-24	0.764504	1	0.972	2.67964e-20
NGO	Nr1h2	1.81983e-24	0.58931	1	0.893	2.73647e-20
NGO	Tmsb10	1.83081e-24	0.832682	1	1	2.75298e-20
NGO	Polr3g	1.8344e-24	0.420365	1	0.655	2.75839e-20
NGO	Smyd2	1.8629e-24	0.547806	1	0.825	2.80124e-20
NGO	Pdzk1	1.87978e-24	0.571766	1	0.989	2.82662e-20
NGO	Uba52	1.93016e-24	0.756071	1	1	2.90238e-20
NGO	Tkt	1.95938e-24	0.402322	1	0.887	2.94632e-20
NGO	Smc1b	2.03463e-24	1.22129	1	0.983	3.05947e-20
NGO	Atp5f1	2.0348e-24	0.771938	1	0.989	3.05973e-20
NGO	Fkbp6	2.04579e-24	0.858873	1	0.859	3.07625e-20
NGO	Eci2	2.07363e-24	0.26223	1	0.582	3.11811e-20
NGO	Pgrmc1	2.15061e-24	0.601565	1	0.876	3.23387e-20
NGO	Vps51	2.17676e-24	0.274064	1	0.718	3.27319e-20
NGO	Fbxw5	2.18599e-24	0.529306	1	0.763	3.28707e-20
NGO	Klhdc3	2.19225e-24	0.689827	1	0.944	3.29649e-20
NGO	Sae1	2.19234e-24	0.522659	1	0.87	3.29662e-20
NGO	Map3k11	2.19809e-24	0.428991	1	0.791	3.30527e-20
NGO	Fkbp1a	2.20228e-24	0.539834	1	0.983	3.31158e-20
NGO	Hccs	2.2305e-24	0.577369	1	0.847	3.354e-20
NGO	Zfp444	2.30667e-24	0.256727	0.978	0.582	3.46853e-20
NGO	Pebp1	2.32185e-24	0.867658	1	1	3.49137e-20
NGO	Ell3	2.35944e-24	0.531986	1	0.927	3.54789e-20
NGO	Kcnma1	2.36284e-24	0.34238	1	0.746	3.55301e-20
NGO	Klhl22	2.42609e-24	0.369271	0.978	0.565	3.64811e-20
NGO	Bloc1s6	2.4356e-24	0.257554	0.978	0.554	3.66241e-20
NGO	Anapc11	2.44757e-24	0.587249	1	0.994	3.68041e-20
NGO	Sgsm2	2.45587e-24	0.266549	1	0.689	3.69289e-20
NGO	Snip1	2.45899e-24	0.36549	1	0.785	3.69759e-20
NGO	Slc6a9	2.46505e-24	0.621465	1	0.91	3.70669e-20
NGO	Hspa4	2.51265e-24	0.74491	1	0.983	3.77827e-20
NGO	Hars	2.52221e-24	0.364231	1	0.819	3.79264e-20
NGO	Aen	2.53838e-24	0.525764	1	0.78	3.81696e-20
NGO	Pcsk1n	2.63948e-24	0.554981	0.978	0.627	3.96899e-20
NGO	Dnajb6	2.64889e-24	0.62037	1	1	3.98314e-20
NGO	Lamtor1	2.71805e-24	0.722513	1	0.972	4.08712e-20
NGO	2310061I04Rik	2.89692e-24	0.579109	1	0.915	4.3561e-20
NGO	Atf6b	2.92384e-24	0.441605	1	0.763	4.39657e-20
NGO	Ddrgk1	2.97418e-24	0.522818	1	0.915	4.47227e-20
NGO	Apbb1	3.07628e-24	0.378443	1	0.825	4.62581e-20
NGO	Hsp90ab1	3.10204e-24	0.995588	1	1	4.66453e-20
NGO	Rab1b	3.15221e-24	0.683538	1	0.927	4.73998e-20
NGO	Slc25a1	3.17064e-24	0.491614	1	0.87	4.76769e-20
NGO	Xrcc1	3.20753e-24	0.667069	1	0.91	4.82316e-20
NGO	Guk1	3.23427e-24	0.3629	1	0.814	4.86337e-20
NGO	Srsf7	3.2362e-24	0.704463	1	0.927	4.86627e-20
NGO	Sdf4	3.3224e-24	0.427476	1	0.927	4.9959e-20
NGO	Isyna1	3.32911e-24	0.660388	1	0.825	5.00598e-20
NGO	Chchd4	3.33177e-24	0.362195	1	0.746	5.00998e-20
NGO	Zfp771	3.35567e-24	0.340167	1	0.621	5.04593e-20
NGO	Ptdss2	3.41073e-24	0.34365	1	0.74	5.12871e-20
NGO	Gaa	3.48371e-24	0.670552	1	0.78	5.23845e-20
NGO	Mrps26	3.49859e-24	0.528	1	0.887	5.26082e-20
NGO	Copb2	3.5373e-24	0.577115	1	0.983	5.31904e-20
NGO	Aldh9a1	3.63185e-24	0.711566	1	1	5.46121e-20
NGO	Cyp46a1	3.69932e-24	0.322899	0.978	0.605	5.56266e-20
NGO	Bbx	4.00714e-24	0.8103	1	0.746	6.02553e-20
NGO	Cops5	4.0339e-24	0.460026	1	1	6.06577e-20
NGO	Mrpl38	4.07663e-24	0.462526	1	0.915	6.13003e-20
NGO	Aldh16a1	4.11636e-24	0.282776	0.957	0.446	6.18977e-20
NGO	Rcc1	4.21738e-24	0.339964	1	0.718	6.34168e-20
NGO	Cdipt	4.30884e-24	0.500851	1	0.921	6.47921e-20
NGO	Ap1s1	4.32565e-24	0.494417	1	0.836	6.50448e-20
NGO	Rad1	4.47999e-24	1.21826	1	1	6.73655e-20
NGO	Rpl14	4.47999e-24	0.739245	1	0.994	6.73655e-20
NGO	Pou5f1	4.51229e-24	0.507599	1	0.91	6.78513e-20
NGO	Snap91	4.56448e-24	0.267858	1	0.718	6.8636e-20
NGO	Calr	4.59894e-24	1.008	1	0.994	6.91542e-20
NGO	Rnf10	4.77107e-24	0.604848	1	0.915	7.17425e-20
NGO	Cnot10	4.82611e-24	0.327221	1	0.87	7.25703e-20
NGO	Rabac1	4.97003e-24	0.718962	1	0.966	7.47343e-20
NGO	Mrfap1	4.97211e-24	0.599035	1	0.972	7.47656e-20
NGO	Fdps	5.07559e-24	0.465442	1	0.938	7.63216e-20
NGO	Ung	5.37825e-24	0.695535	1	0.972	8.08728e-20
NGO	Nmd3	5.66868e-24	0.587376	1	0.977	8.52399e-20
NGO	Cadm1	5.7113e-24	0.507771	1	0.91	8.58808e-20
NGO	Aspscr1	5.84046e-24	0.58017	1	0.904	8.7823e-20
NGO	Cttn	5.94476e-24	0.355214	1	0.746	8.93914e-20
NGO	Gne	6.03875e-24	0.489954	0.978	0.718	9.08046e-20
NGO	Stat3	6.09541e-24	1.09224	1	0.938	9.16567e-20
NGO	Hdac6	6.21666e-24	0.502257	1	0.701	9.34799e-20
NGO	Rpl8	6.2742e-24	0.705831	1	0.949	9.43452e-20
NGO	Paics	6.2742e-24	0.397039	1	0.949	9.43452e-20
NGO	Sqstm1	6.2762e-24	0.501682	1	0.757	9.43752e-20
NGO	Cox6a1	6.29517e-24	0.672515	1	1	9.46604e-20
NGO	Ywhae	6.29517e-24	0.434885	1	1	9.46604e-20
NGO	Oaz2	6.46159e-24	0.680458	1	0.989	9.71629e-20
NGO	Ckb	6.46177e-24	1.1168	1	0.994	9.71656e-20
NGO	Rnh1	6.63346e-24	0.37731	1	0.695	9.97473e-20
NGO	Ppp2r1a	6.75435e-24	0.64724	1	0.932	1.01565e-19
NGO	Acat1	6.80742e-24	0.682874	1	0.983	1.02363e-19
NGO	H2-K1	6.81133e-24	0.442928	1	0.706	1.02422e-19
NGO	Nucb1	6.98275e-24	0.492607	1	0.898	1.05e-19
NGO	Kdm1b	6.98434e-24	0.777705	1	0.972	1.05024e-19
NGO	Sod2	7.169e-24	0.516913	1	0.972	1.078e-19
NGO	Aaas	7.24917e-24	0.566893	1	0.915	1.09006e-19
NGO	Ywhaq	7.36257e-24	0.444697	1	1	1.10711e-19
NGO	Sohlh2	7.57708e-24	0.38463	1	0.633	1.13937e-19
NGO	Hspe1	7.75676e-24	0.554097	1	1	1.16638e-19
NGO	Fam3a	7.85078e-24	0.339073	1	0.689	1.18052e-19
NGO	Ssr4	7.89887e-24	0.622942	1	0.932	1.18775e-19
NGO	Vps41	8.41401e-24	0.435251	1	0.876	1.26521e-19
NGO	Isy1	8.46794e-24	0.3118	1	0.881	1.27332e-19
NGO	Sdha	8.7477e-24	0.606938	1	0.927	1.31539e-19
NGO	Srp68	8.78811e-24	0.455344	1	0.893	1.32147e-19
NGO	Get4	8.79591e-24	0.513591	1	0.944	1.32264e-19
NGO	Ddx4	8.80684e-24	0.707232	1	0.949	1.32429e-19
NGO	Copa	8.80684e-24	0.55958	1	0.949	1.32429e-19
NGO	Itm2b	8.8351e-24	0.582388	1	0.983	1.32853e-19
NGO	Fam92a	9.26604e-24	0.579144	1	0.944	1.39333e-19
NGO	Anapc2	9.28382e-24	0.419844	1	0.853	1.39601e-19
NGO	Mthfsd	9.40499e-24	0.250961	0.978	0.531	1.41423e-19
NGO	Mvp	9.45831e-24	0.584492	1	0.927	1.42225e-19
NGO	Lsm4	9.80284e-24	0.675514	1	0.977	1.47405e-19
NGO	Adh5	9.80446e-24	0.613665	1	0.983	1.4743e-19
NGO	Tuba1c	9.80554e-24	1.08949	1	0.994	1.47446e-19
NGO	Tmem63b	1.02485e-23	0.322651	1	0.836	1.54107e-19
NGO	Ssr2	1.02906e-23	0.469459	1	0.87	1.54739e-19
NGO	Mtfr1l	1.03191e-23	0.532514	1	0.966	1.55168e-19
NGO	Sipa1	1.05909e-23	0.618344	1	0.966	1.59255e-19
NGO	Nudt8	1.0796e-23	0.338004	1	0.836	1.6234e-19
NGO	Exosc5	1.0822e-23	0.413546	1	0.893	1.6273e-19
NGO	Serinc3	1.09854e-23	0.324913	1	0.881	1.65188e-19
NGO	Rpl10a	1.11666e-23	0.786978	1	0.994	1.67913e-19
NGO	Ap3b1	1.13181e-23	0.428798	1	0.921	1.70191e-19
NGO	Polr3h	1.16451e-23	0.5122	1	0.927	1.75107e-19
NGO	Fam174a	1.18984e-23	0.487894	1	0.802	1.78917e-19
NGO	Pdia3	1.20711e-23	0.902396	1	0.989	1.81514e-19
NGO	Clptm1	1.21146e-23	0.596869	1	0.904	1.82167e-19
NGO	Htra1	1.21599e-23	0.54742	1	0.91	1.82848e-19
NGO	Esyt3	1.26169e-23	0.277112	1	0.701	1.8972e-19
NGO	Eef1d	1.30488e-23	0.497163	1	1	1.96215e-19
NGO	Hadh	1.30685e-23	0.290577	0.978	0.565	1.96512e-19
NGO	Kcnk1	1.32794e-23	0.488851	1	0.814	1.99682e-19
NGO	Ap3b2	1.34215e-23	0.304124	0.957	0.475	2.01819e-19
NGO	Necap1	1.39238e-23	0.351549	1	0.729	2.09373e-19
NGO	Fkbp9	1.39329e-23	0.2688	0.978	0.605	2.09508e-19
NGO	Stradb	1.49084e-23	0.425119	1	0.904	2.24178e-19
NGO	G6pdx	1.52447e-23	0.812042	1	0.994	2.29234e-19
NGO	Olah	1.55629e-23	0.454559	1	0.893	2.34019e-19
NGO	Rab11b	1.59713e-23	0.7319	1	0.893	2.4016e-19
NGO	Stxbp2	1.61103e-23	0.432369	1	0.876	2.4225e-19
NGO	Hadhb	1.61132e-23	0.540756	1	0.904	2.42294e-19
NGO	Ppp1r2	1.65173e-23	0.35879	1	0.808	2.4837e-19
NGO	Col9a3	1.66293e-23	0.314318	1	0.785	2.50055e-19
NGO	Kdm5a	1.67528e-23	0.427634	1	0.712	2.51912e-19
NGO	Ipo4	1.72545e-23	0.369283	0.978	0.706	2.59456e-19
NGO	Wipi2	1.74685e-23	0.360777	1	0.859	2.62674e-19
NGO	Tsnax	1.78039e-23	0.600802	1	0.983	2.67717e-19
NGO	Vma21	1.78053e-23	0.449112	1	0.989	2.67739e-19
NGO	Cops6	1.87458e-23	0.43811	1	0.977	2.8188e-19
NGO	Rps14	1.87509e-23	0.547856	1	1	2.81957e-19
NGO	Rps2	1.92418e-23	0.721684	1	1	2.89339e-19
NGO	Pycr1	1.93751e-23	0.322788	0.978	0.644	2.91343e-19
NGO	Eef1a1	1.97455e-23	0.885828	1	1	2.96913e-19
NGO	Kdf1	2.07445e-23	0.412366	1	0.768	3.11935e-19
NGO	Htatsf1	2.2333e-23	0.618191	1	0.938	3.35822e-19
NGO	Eif3d	2.23937e-23	0.55186	1	0.949	3.36733e-19
NGO	Npm2	2.24666e-23	0.714696	1	1	3.37831e-19
NGO	Map7d2	2.27518e-23	0.404316	1	0.605	3.42119e-19
NGO	Mcrs1	2.2979e-23	0.484443	1	0.949	3.45535e-19
NGO	Chmp1a	2.3554e-23	0.508169	1	0.797	3.54182e-19
NGO	Myl12b	2.39089e-23	0.648853	1	0.915	3.59519e-19
NGO	Cdk16	2.47395e-23	0.505242	1	0.836	3.72007e-19
NGO	Hnrnpf	2.49075e-23	0.615244	1	0.989	3.74535e-19
NGO	Ccs	2.50822e-23	0.348987	1	0.819	3.7716e-19
NGO	Josd2	2.56534e-23	0.59128	1	0.904	3.85751e-19
NGO	Flot2	2.5667e-23	0.402676	1	0.842	3.85955e-19
NGO	Psen1	2.61663e-23	0.636817	1	0.955	3.93462e-19
NGO	Prps1	2.67402e-23	0.252992	1	0.672	4.02093e-19
NGO	1700067K01Rik	2.69029e-23	0.500217	1	0.977	4.04539e-19
NGO	Zfp692	2.76762e-23	0.287613	1	0.757	4.16167e-19
NGO	Pold2	2.96761e-23	0.276282	1	0.825	4.46239e-19
NGO	Zfp622	3.02488e-23	0.323946	1	0.678	4.54851e-19
NGO	Mageb4	3.0654e-23	0.253431	0.87	0.243	4.60945e-19
NGO	Strada	3.07208e-23	0.409184	1	0.876	4.61949e-19
NGO	Actn3	3.10753e-23	0.371494	1	0.864	4.67279e-19
NGO	D030056L22Rik	3.26965e-23	0.269588	1	0.678	4.91657e-19
NGO	Cdc37	3.29868e-23	0.639139	1	0.955	4.96022e-19
NGO	Fis1	3.30116e-23	0.507508	1	0.96	4.96396e-19
NGO	Eef2	3.30605e-23	0.714899	1	0.989	4.97131e-19
NGO	Ncaph2	3.47001e-23	0.38884	1	0.87	5.21785e-19
NGO	Tm7sf2	3.57553e-23	0.261254	0.978	0.672	5.37652e-19
NGO	Prkcd	3.58659e-23	0.290001	1	0.791	5.39315e-19
NGO	Psmb4	3.85706e-23	0.385529	1	0.994	5.79986e-19
NGO	Tbl3	3.97541e-23	0.353943	0.978	0.797	5.97783e-19
NGO	Piwil2	4.20943e-23	0.25424	0.978	0.621	6.32972e-19
NGO	Rpn1	4.33182e-23	0.572915	1	0.921	6.51375e-19
NGO	Itfg1	4.3836e-23	0.336625	1	0.898	6.59163e-19
NGO	Nsf	4.38441e-23	0.781813	1	0.983	6.59284e-19
NGO	Rack1	4.38476e-23	0.537365	1	0.989	6.59337e-19
NGO	Rpl18a	4.38488e-23	0.520908	1	1	6.59355e-19
NGO	Uba2	4.49632e-23	0.468885	1	0.972	6.76112e-19
NGO	Ndufs7	4.49752e-23	0.611776	1	0.977	6.76293e-19
NGO	Eci1	4.54428e-23	0.39709	1	0.881	6.83324e-19
NGO	Drg1	4.60072e-23	0.38615	1	0.949	6.9181e-19
NGO	Gapdh	4.61426e-23	0.840058	1	0.977	6.93847e-19
NGO	Ftl1	4.6155e-23	1.1585	1	0.994	6.94032e-19
NGO	Smarcb1	4.73274e-23	0.549277	1	0.972	7.11662e-19
NGO	Timm29	4.75586e-23	0.355442	1	0.808	7.15139e-19
NGO	Coro1b	4.7833e-23	0.427156	1	0.881	7.19264e-19
NGO	Dym	4.97296e-23	0.427915	1	0.955	7.47784e-19
NGO	Atp6v1h	4.97296e-23	0.388082	1	0.955	7.47784e-19
NGO	Uba1	5.11063e-23	0.548106	1	0.972	7.68485e-19
NGO	Vat1	5.12911e-23	0.311847	1	0.763	7.71265e-19
NGO	Babam1	5.24102e-23	0.440596	1	0.966	7.88092e-19
NGO	Eef1g	5.35826e-23	0.515113	1	0.944	8.05721e-19
NGO	Rps11	5.38187e-23	0.542166	1	1	8.09271e-19
NGO	Nudt21	5.60971e-23	0.54708	1	0.927	8.43532e-19
NGO	Polr2e	5.65168e-23	0.556756	1	0.955	8.49843e-19
NGO	Ppp3r1	5.78337e-23	0.476478	1	0.893	8.69645e-19
NGO	Trim71	5.78337e-23	0.46692	1	0.893	8.69645e-19
NGO	Lonp1	5.79804e-23	0.483817	1	0.955	8.71852e-19
NGO	Rpa1	6.1156e-23	0.646879	1	0.989	9.19602e-19
NGO	Brk1	6.26469e-23	0.494761	1	0.96	9.42021e-19
NGO	Akap8	6.75563e-23	0.33643	1	0.87	1.01584e-18
NGO	Sycp1	6.86528e-23	0.705411	1	0.921	1.03233e-18
NGO	Pdia6	6.93314e-23	0.660492	1	0.955	1.04254e-18
NGO	Farsb	6.94841e-23	0.442851	1	0.989	1.04483e-18
NGO	Pfkfb3	7.07494e-23	0.256489	0.978	0.559	1.06386e-18
NGO	Cc2d1b	7.14579e-23	0.283894	0.978	0.712	1.07451e-18
NGO	Ola1	7.18854e-23	0.364213	1	0.819	1.08094e-18
NGO	Dnajb9	7.2014e-23	0.341347	1	0.881	1.08287e-18
NGO	Aar2	7.29011e-23	0.269144	0.978	0.644	1.09621e-18
NGO	Itpa	7.4065e-23	0.395773	1	0.785	1.11372e-18
NGO	Rps18	8.09708e-23	0.706662	1	0.989	1.21756e-18
NGO	Plcg2	8.14398e-23	0.424877	1	0.746	1.22461e-18
NGO	Slc35c2	8.16689e-23	0.423579	1	0.831	1.22805e-18
NGO	Rpl18	8.30535e-23	0.564024	1	0.983	1.24887e-18
NGO	Rps15	8.30622e-23	0.581861	1	0.994	1.24901e-18
NGO	Snx11	8.41875e-23	0.584665	1	0.921	1.26593e-18
NGO	Prodh	8.47548e-23	0.319659	1	0.814	1.27446e-18
NGO	Psmd1	8.51262e-23	0.483739	1	0.966	1.28004e-18
NGO	Pdzd11	8.51262e-23	0.372516	1	0.966	1.28004e-18
NGO	Clpp	8.58477e-23	0.346669	1	0.91	1.29089e-18
NGO	Rpl12	8.96558e-23	0.614663	1	0.994	1.34815e-18
NGO	Ece2	9.01427e-23	0.287721	1	0.842	1.35548e-18
NGO	Rpl9	9.16763e-23	0.68466	1	0.949	1.37854e-18
NGO	Arpc1a	9.32125e-23	0.502929	1	0.921	1.40164e-18
NGO	Ubxn6	9.38543e-23	0.34319	1	0.814	1.41129e-18
NGO	G3bp1	9.41281e-23	0.513801	1	0.955	1.4154e-18
NGO	Ap3d1	9.43283e-23	0.329001	1	0.898	1.41841e-18
NGO	Arfgap1	9.72706e-23	0.282985	1	0.763	1.46266e-18
NGO	Tdrd9	9.9943e-23	0.296156	1	0.757	1.50284e-18
NGO	Hsdl2	1.01591e-22	0.464025	1	0.955	1.52762e-18
NGO	Nrbp1	1.07113e-22	0.550243	1	0.983	1.61065e-18
NGO	Pld3	1.13881e-22	0.441075	1	0.881	1.71243e-18
NGO	Amz2	1.1494e-22	0.388435	1	0.938	1.72835e-18
NGO	Cfap58	1.17691e-22	0.486065	1	0.932	1.76972e-18
NGO	Clpb	1.18515e-22	0.547257	1	0.972	1.78211e-18
NGO	Scp2	1.26092e-22	0.340522	1	0.915	1.89605e-18
NGO	Serp1	1.31049e-22	0.417426	1	0.96	1.97058e-18
NGO	Med1	1.34189e-22	0.365814	1	0.949	2.0178e-18
NGO	Faf1	1.36433e-22	0.424179	1	0.921	2.05155e-18
NGO	Irf3	1.3677e-22	0.372824	1	0.802	2.05662e-18
NGO	Glmp	1.37492e-22	0.394411	0.978	0.757	2.06747e-18
NGO	Rab11a	1.38066e-22	0.419385	1	1	2.0761e-18
NGO	Fkbp15	1.39182e-22	0.466066	1	0.859	2.09288e-18
NGO	Usf1	1.39182e-22	0.265832	1	0.859	2.09288e-18
NGO	Srsf6	1.41547e-22	0.484295	1	0.853	2.12845e-18
NGO	Gdi2	1.41594e-22	0.58515	1	0.983	2.12915e-18
NGO	Eif3g	1.41609e-22	0.487599	1	0.994	2.12938e-18
NGO	Rhbdd3	1.44544e-22	0.254651	1	0.655	2.1735e-18
NGO	Gnas	1.45242e-22	0.631031	1	1	2.18401e-18
NGO	Mcoln1	1.48309e-22	0.36261	1	0.893	2.23012e-18
NGO	2410002F23Rik	1.49473e-22	0.288592	1	0.734	2.24762e-18
NGO	Sdhb	1.52648e-22	0.530712	1	0.966	2.29537e-18
NGO	Cpeb1	1.52787e-22	0.707046	1	1	2.29747e-18
NGO	Fth1	1.52787e-22	0.584751	1	1	2.29747e-18
NGO	Ube2l3	1.56361e-22	0.662493	1	0.955	2.35121e-18
NGO	Il34	1.56648e-22	0.440695	1	0.853	2.35552e-18
NGO	Rnasek	1.56688e-22	0.58689	1	0.983	2.35612e-18
NGO	Cyb5r3	1.66614e-22	0.560868	1	0.915	2.50537e-18
NGO	Pes1	1.67807e-22	0.428751	1	0.932	2.52331e-18
NGO	Rpl29	1.69043e-22	0.528817	1	0.983	2.5419e-18
NGO	Ntmt1	1.69072e-22	0.522081	1	0.898	2.54233e-18
NGO	Timm17b	1.70349e-22	0.577195	1	0.91	2.56154e-18
NGO	Ran	1.7339e-22	0.889118	1	0.994	2.60727e-18
NGO	Gng5	1.82381e-22	0.553693	1	1	2.74247e-18
NGO	Ddx10	1.84346e-22	0.386303	1	0.915	2.77202e-18
NGO	Snapin	1.85407e-22	0.306912	1	0.802	2.78797e-18
NGO	Hspa9	1.91734e-22	0.57788	1	0.972	2.8831e-18
NGO	Coro1c	1.93901e-22	0.457734	1	0.915	2.91568e-18
NGO	Glrx3	1.95285e-22	0.379169	1	0.932	2.9365e-18
NGO	Rmdn3	1.99907e-22	0.308042	1	0.847	3.00601e-18
NGO	Ist1	2.00899e-22	0.364013	1	0.893	3.02092e-18
NGO	Fzr1	2.11557e-22	0.753197	1	0.949	3.18118e-18
NGO	Mcrip1	2.13211e-22	0.341856	0.978	0.684	3.20605e-18
NGO	Aarsd1	2.15088e-22	0.462612	1	0.921	3.23428e-18
NGO	Cops7a	2.22995e-22	0.531526	1	0.966	3.35317e-18
NGO	Sh2b3	2.32787e-22	0.328184	1	0.802	3.50042e-18
NGO	Pfn1	2.40731e-22	0.733882	1	0.994	3.61987e-18
NGO	Cox6b1	2.40731e-22	0.640811	1	1	3.61987e-18
NGO	Rps5	2.40731e-22	0.579982	1	0.994	3.61987e-18
NGO	Ulk4	2.48203e-22	0.313922	1	0.768	3.73223e-18
NGO	Yipf3	2.49393e-22	0.525686	1	0.819	3.75012e-18
NGO	Hsph1	2.5304e-22	0.597431	1	0.972	3.80496e-18
NGO	Lsm12	2.6314e-22	0.374098	1	0.921	3.95683e-18
NGO	Rpl3	2.6567e-22	0.625148	1	0.955	3.99488e-18
NGO	Arfip2	2.71593e-22	0.267393	0.978	0.672	4.08394e-18
NGO	Pgam5	2.71933e-22	0.326963	1	0.836	4.08906e-18
NGO	Hip1r	2.7776e-22	0.333703	1	0.802	4.17668e-18
NGO	Snx3	2.79918e-22	0.510499	1	0.977	4.20912e-18
NGO	Mum1	2.7999e-22	0.472252	1	1	4.21021e-18
NGO	4930562C15Rik	2.84522e-22	1.06998	1	0.887	4.27836e-18
NGO	Tspan31	2.91007e-22	0.437411	1	0.921	4.37588e-18
NGO	Gars	2.93527e-22	0.508763	1	0.949	4.41377e-18
NGO	Tdrd5	2.94428e-22	0.609072	1	0.989	4.42731e-18
NGO	Rpl23	2.94435e-22	0.77641	1	0.994	4.42742e-18
NGO	Btbd9	3.06017e-22	0.740201	1	0.921	4.60158e-18
NGO	Pdcd6ip	3.06734e-22	0.407049	1	0.927	4.61236e-18
NGO	Hsp90b1	3.09618e-22	0.832815	1	1	4.65573e-18
NGO	Pold1	3.2679e-22	0.27494	0.978	0.593	4.91394e-18
NGO	Med25	3.29075e-22	0.64056	1	0.881	4.9483e-18
NGO	Ttc3	3.293e-22	0.373684	1	0.746	4.95169e-18
NGO	Eif3c	3.33856e-22	0.459664	1	0.994	5.0202e-18
NGO	Ssrp1	3.40419e-22	0.356687	1	0.938	5.11888e-18
NGO	Map1lc3a	3.4217e-22	0.646379	1	0.972	5.14521e-18
NGO	Zfp644	3.48484e-22	0.362495	1	0.932	5.24015e-18
NGO	Akt1s1	3.65816e-22	0.527667	1	0.887	5.50077e-18
NGO	Stoml2	3.68588e-22	0.501368	1	0.96	5.54246e-18
NGO	Sars	3.78455e-22	0.472486	1	0.983	5.69082e-18
NGO	E130309D02Rik	3.78549e-22	0.267269	0.978	0.638	5.69225e-18
NGO	Dpf2	3.91858e-22	0.36343	1	0.791	5.89237e-18
NGO	Elp3	3.92299e-22	0.442497	1	0.915	5.899e-18
NGO	Dmap1	3.97918e-22	0.478845	1	0.983	5.98349e-18
NGO	Snx5	4.033e-22	0.289377	0.978	0.712	6.06442e-18
NGO	Tbpl2	4.074e-22	0.630026	1	0.87	6.12607e-18
NGO	Rpl7	4.0806e-22	0.553248	1	0.994	6.13599e-18
NGO	Csnk1d	4.30841e-22	0.347567	1	0.904	6.47856e-18
NGO	Tcf12	4.40113e-22	0.317115	1	0.853	6.61797e-18
NGO	Il17rb	4.4468e-22	0.369512	1	0.881	6.68665e-18
NGO	Chga	4.47252e-22	0.370231	0.978	0.853	6.72533e-18
NGO	Lias	4.68448e-22	0.258887	1	0.746	7.04405e-18
NGO	Smox	4.91491e-22	0.404975	1	0.915	7.39055e-18
NGO	Kansl2	4.97798e-22	0.404296	1	0.87	7.48539e-18
NGO	Dcakd	4.98497e-22	0.570606	1	0.983	7.4959e-18
NGO	A4galt	5.11638e-22	0.36291	0.978	0.757	7.6935e-18
NGO	Tcf3	5.18083e-22	0.378427	1	0.921	7.79042e-18
NGO	Ube2a	5.24059e-22	0.457927	1	0.983	7.88028e-18
NGO	Ccdc88c	5.47044e-22	0.313504	0.978	0.695	8.22591e-18
NGO	Mrps6	5.65124e-22	0.336484	1	0.898	8.49777e-18
NGO	Gfer	5.92997e-22	0.487976	1	0.96	8.91689e-18
NGO	Stx17	6.06455e-22	0.358656	1	0.893	9.11926e-18
NGO	Ndufa3	6.39986e-22	0.549025	1	0.989	9.62347e-18
NGO	Tfam	6.50149e-22	0.393634	1	0.927	9.77629e-18
NGO	Ptprs	6.72152e-22	0.305392	1	0.825	1.01072e-17
NGO	Mff	6.72716e-22	0.597006	1	0.989	1.01156e-17
NGO	Ehd1	6.73003e-22	0.333696	0.978	0.746	1.01199e-17
NGO	Trpm7	7.16675e-22	0.445592	1	0.921	1.07766e-17
NGO	Scamp4	7.25577e-22	0.394089	1	0.853	1.09105e-17
NGO	Ddost	7.40995e-22	0.720527	1	0.949	1.11423e-17
NGO	Scamp1	7.42867e-22	0.381185	1	0.972	1.11705e-17
NGO	Diablo	7.51421e-22	0.333653	1	0.881	1.12991e-17
NGO	Vrk3	7.51959e-22	0.502284	1	0.819	1.13072e-17
NGO	Gfra4	7.80089e-22	0.410279	1	0.96	1.17302e-17
NGO	Akap12	7.81191e-22	0.713652	1	1	1.17468e-17
NGO	Vamp3	7.93566e-22	0.471662	1	0.927	1.19328e-17
NGO	Gga2	8.00377e-22	0.432098	0.978	0.831	1.20353e-17
NGO	Iqgap1	8.14364e-22	0.525202	1	0.864	1.22456e-17
NGO	Dohh	8.77493e-22	0.351857	1	0.864	1.31949e-17
NGO	Adipor1	9.10874e-22	0.475092	1	0.904	1.36968e-17
NGO	Psap	9.29347e-22	0.444371	0.978	0.831	1.39746e-17
NGO	Chchd2	9.53131e-22	0.598853	1	1	1.43322e-17
NGO	Eef1akmt1	9.58114e-22	0.433085	1	0.876	1.44072e-17
NGO	Csrp1	1.00186e-21	0.255312	1	0.78	1.50649e-17
NGO	Stx7	1.01813e-21	0.30777	1	0.887	1.53096e-17
NGO	Hspa5	1.02684e-21	0.817087	1	0.994	1.54406e-17
NGO	Zfp707	1.03824e-21	0.676217	1	0.881	1.56121e-17
NGO	Ctsa	1.04462e-21	0.258365	1	0.65	1.57079e-17
NGO	Tcp1	1.07793e-21	0.295576	1	0.87	1.62089e-17
NGO	Spint2	1.0983e-21	0.441919	1	0.932	1.65151e-17
NGO	Cd177	1.09982e-21	0.334667	1	0.785	1.6538e-17
NGO	Galk1	1.14905e-21	0.448795	1	0.763	1.72782e-17
NGO	Ppp5c	1.15647e-21	0.343201	1	0.802	1.73898e-17
NGO	Bnip3l	1.1624e-21	0.423906	1	0.989	1.7479e-17
NGO	Amdhd2	1.16924e-21	0.253268	1	0.774	1.75818e-17
NGO	Cse1l	1.17151e-21	0.364749	1	0.842	1.76159e-17
NGO	Hectd3	1.1822e-21	0.372392	1	0.864	1.77767e-17
NGO	Tmem234	1.2072e-21	0.254173	1	0.734	1.81526e-17
NGO	Trpc4ap	1.22027e-21	0.450631	1	0.87	1.83492e-17
NGO	Ttc9c	1.25151e-21	0.562835	1	0.972	1.88189e-17
NGO	Ddx39b	1.26193e-21	0.266624	1	0.91	1.89757e-17
NGO	Ndufs6	1.28321e-21	0.582566	1	0.977	1.92956e-17
NGO	Nmt2	1.2834e-21	0.744883	1	0.983	1.92985e-17
NGO	Pkp2	1.28903e-21	0.317134	0.957	0.633	1.93831e-17
NGO	Rpl4	1.34868e-21	0.456722	1	1	2.02801e-17
NGO	Id3	1.38262e-21	0.666016	1	0.825	2.07904e-17
NGO	BC030867	1.41039e-21	0.393369	0.978	0.808	2.1208e-17
NGO	Ubxn1	1.41129e-21	0.405758	1	0.944	2.12215e-17
NGO	Rpl32	1.4171e-21	0.638494	1	0.994	2.13089e-17
NGO	Cacfd1	1.43483e-21	0.332825	0.978	0.797	2.15756e-17
NGO	Rps26	1.45258e-21	0.8007	1	0.994	2.18425e-17
NGO	Bcas2	1.48765e-21	0.554317	1	0.966	2.23698e-17
NGO	Slc25a4	1.48765e-21	0.512667	1	0.966	2.23698e-17
NGO	Hdac1	1.56113e-21	0.447592	0.978	0.814	2.34747e-17
NGO	Mrpl30	1.56424e-21	0.476086	1	0.983	2.35215e-17
NGO	Rplp1	1.5644e-21	0.535484	1	0.994	2.35239e-17
NGO	Polr3d	1.60217e-21	0.30315	0.978	0.876	2.40918e-17
NGO	Haus7	1.63621e-21	0.53347	0.978	0.915	2.46037e-17
NGO	Lhx8	1.64363e-21	0.59826	1	1	2.47153e-17
NGO	Cdk10	1.65416e-21	0.263419	0.978	0.729	2.48736e-17
NGO	Sbno1	1.66582e-21	0.379867	1	0.921	2.50489e-17
NGO	Ddx27	1.67733e-21	0.43191	0.978	0.808	2.5222e-17
NGO	Dnaja2	1.68473e-21	0.521996	1	1	2.53332e-17
NGO	Drg2	1.84557e-21	0.280495	1	0.74	2.77519e-17
NGO	Triobp	1.9045e-21	0.422031	1	0.87	2.8638e-17
NGO	Epcam	1.99965e-21	0.258304	0.978	0.525	3.00687e-17
NGO	Rps10	2.00226e-21	0.506055	1	1	3.0108e-17
NGO	Nudt16l1	2.10319e-21	0.466406	1	0.983	3.16257e-17
NGO	Eif3h	2.15564e-21	0.392638	1	0.983	3.24143e-17
NGO	Man2b1	2.15952e-21	0.3035	1	0.853	3.24727e-17
NGO	Stk25	2.17226e-21	0.28013	0.957	0.785	3.26643e-17
NGO	Poldip2	2.21339e-21	0.337489	1	0.853	3.32828e-17
NGO	Ubl7	2.23361e-21	0.33028	1	0.915	3.35868e-17
NGO	Spryd3	2.26316e-21	0.397074	1	0.87	3.40312e-17
NGO	2310022A10Rik	2.35191e-21	0.294319	1	0.819	3.53656e-17
NGO	Aifm1	2.49667e-21	0.399625	1	0.966	3.75425e-17
NGO	Bckdha	2.52662e-21	0.286289	1	0.808	3.79927e-17
NGO	Wbp2	2.54721e-21	0.440886	1	0.938	3.83023e-17
NGO	Gosr2	2.54721e-21	0.399279	1	0.938	3.83023e-17
NGO	Kifap3	2.55169e-21	0.499767	1	0.785	3.83698e-17
NGO	Ilkap	2.57548e-21	0.251275	1	0.876	3.87275e-17
NGO	Prmt5	2.61534e-21	0.321449	1	0.785	3.93269e-17
NGO	Phf1	2.66014e-21	0.68693	1	0.921	4.00005e-17
NGO	Caprin1	2.68771e-21	0.376419	1	0.966	4.04152e-17
NGO	Ndufs1	2.69108e-21	0.338507	0.978	0.819	4.04658e-17
NGO	Zp3	2.75692e-21	0.730171	1	1	4.14558e-17
NGO	Dr1	2.78692e-21	0.372432	1	0.915	4.19068e-17
NGO	Hgs	2.83833e-21	0.523936	1	0.904	4.26799e-17
NGO	R3hdm4	2.86996e-21	0.398663	1	0.927	4.31556e-17
NGO	Pcnp	2.89498e-21	0.380388	1	0.977	4.35318e-17
NGO	Pja1	3.11049e-21	0.503325	1	0.955	4.67724e-17
NGO	Vdac1	3.14157e-21	0.382891	1	0.91	4.72398e-17
NGO	Akr1a1	3.19419e-21	0.451988	1	0.989	4.80311e-17
NGO	Usp5	3.23486e-21	0.378385	1	0.831	4.86426e-17
NGO	Rhox10	3.26366e-21	0.310604	1	0.785	4.90756e-17
NGO	Rab5c	3.30919e-21	0.291139	1	0.915	4.97603e-17
NGO	Bpnt1	3.32999e-21	0.316765	0.978	0.644	5.0073e-17
NGO	Dctn1	3.41935e-21	0.317196	0.978	0.763	5.14168e-17
NGO	Dbnl	3.48767e-21	0.263603	1	0.791	5.24441e-17
NGO	Mrpl20	3.63155e-21	0.352775	1	0.876	5.46077e-17
NGO	Letm1	3.88483e-21	0.377176	1	0.977	5.84161e-17
NGO	Eif1	3.88577e-21	0.49059	1	1	5.84304e-17
NGO	Tdrd3	4.16488e-21	0.320197	1	0.944	6.26274e-17
NGO	Tubb6	4.28511e-21	0.804898	1	0.994	6.44352e-17
NGO	Rpl19	4.39113e-21	0.412662	1	1	6.60294e-17
NGO	Gdi1	4.48371e-21	0.365589	1	0.74	6.74216e-17
NGO	Sltm	4.68811e-21	0.399343	1	0.887	7.04951e-17
NGO	Sin3b	4.725e-21	0.441755	1	0.994	7.10498e-17
NGO	Rpl28	4.84178e-21	0.652897	1	1	7.28058e-17
NGO	Vkorc1	5.2095e-21	0.422242	1	1	7.83353e-17
NGO	Gatd1	5.26987e-21	0.337883	1	0.881	7.9243e-17
NGO	Nolc1	5.60429e-21	0.373605	1	0.983	8.42717e-17
NGO	Tspan13	5.72647e-21	0.405261	1	0.949	8.6109e-17
NGO	Cwc22	5.8677e-21	1.13904	1	0.949	8.82326e-17
NGO	Rps16	6.0298e-21	0.396599	1	1	9.06701e-17
NGO	Elob	6.33051e-21	0.85966	1	0.989	9.51919e-17
NGO	Miox	6.48662e-21	0.686614	1	1	9.75392e-17
NGO	Trim37	6.52577e-21	0.297042	1	0.876	9.81281e-17
NGO	Dusp2	6.60731e-21	0.379501	1	0.847	9.93542e-17
NGO	Lypla1	6.62572e-21	0.394377	0.957	0.904	9.9631e-17
NGO	Knop1	6.71888e-21	0.471042	1	0.915	1.01032e-16
NGO	Grina	6.73587e-21	0.527491	1	0.921	1.01287e-16
NGO	Cnpy1	6.77015e-21	0.334727	1	0.847	1.01803e-16
NGO	Csnk1a1	6.81001e-21	0.468364	1	1	1.02402e-16
NGO	2210016F16Rik	6.85125e-21	0.288881	1	0.876	1.03022e-16
NGO	Ash2l	7.1459e-21	0.518583	0.978	0.977	1.07453e-16
NGO	Bnip3	7.20654e-21	0.474508	1	0.91	1.08365e-16
NGO	Dad1	7.32521e-21	0.456841	1	1	1.10149e-16
NGO	Ndufs2	7.48237e-21	0.30453	1	0.893	1.12512e-16
NGO	Bysl	7.63152e-21	0.27642	1	0.887	1.14755e-16
NGO	Gsta4	7.68991e-21	0.461287	1	1	1.15633e-16
NGO	Gde1	8.04938e-21	0.335614	1	0.949	1.21039e-16
NGO	Malat1	8.47402e-21	1.40562	1	1	1.27424e-16
NGO	Pak4	8.4746e-21	0.350579	1	0.87	1.27433e-16
NGO	Lrp10	8.56736e-21	0.304403	0.978	0.706	1.28827e-16
NGO	Tusc2	8.86847e-21	0.314163	1	0.893	1.33355e-16
NGO	Hadha	9.53877e-21	0.357686	1	0.949	1.43434e-16
NGO	Gna11	9.564e-21	0.324022	1	0.74	1.43814e-16
NGO	Apeh	9.95418e-21	0.636629	1	0.927	1.49681e-16
NGO	Hbp1	9.98842e-21	0.505099	1	0.938	1.50196e-16
NGO	Esd	1.02172e-20	0.419828	1	0.932	1.53635e-16
NGO	Pgk1	1.04605e-20	0.354166	1	0.887	1.57295e-16
NGO	Zc3h11a	1.10564e-20	0.415527	1	0.972	1.66255e-16
NGO	Ift27	1.1064e-20	0.557794	1	0.87	1.66369e-16
NGO	Ivns1abp	1.11968e-20	0.316284	0.957	0.785	1.68366e-16
NGO	Gale	1.16117e-20	0.328947	1	0.836	1.74606e-16
NGO	Arf5	1.16654e-20	0.398865	1	0.904	1.75413e-16
NGO	Coq3	1.21023e-20	0.335821	1	0.932	1.81983e-16
NGO	Cox5b	1.24827e-20	0.458314	1	1	1.87703e-16
NGO	Coil	1.27914e-20	0.271191	1	0.836	1.92345e-16
NGO	Cuta	1.40725e-20	0.531877	1	0.966	2.11608e-16
NGO	Sugp1	1.42812e-20	0.257405	1	0.808	2.14746e-16
NGO	Commd9	1.49789e-20	0.347931	1	0.921	2.25238e-16
NGO	Dpf3	1.50979e-20	0.789413	1	0.949	2.27028e-16
NGO	Snapc2	1.51399e-20	0.278677	1	0.757	2.27659e-16
NGO	Etfa	1.51408e-20	0.411134	1	1	2.27672e-16
NGO	Eif4e2	1.58847e-20	0.333083	1	0.977	2.38858e-16
NGO	Cdc25b	1.59399e-20	0.354536	0.978	0.819	2.39689e-16
NGO	Tfg	1.69641e-20	0.384673	1	0.932	2.55089e-16
NGO	Zfp428	1.75527e-20	0.431653	1	0.853	2.6394e-16
NGO	Kmt5b	1.76307e-20	0.258714	1	0.78	2.65113e-16
NGO	Micu1	1.78713e-20	0.377053	1	0.893	2.6873e-16
NGO	Nme1	1.82472e-20	0.471335	1	0.864	2.74384e-16
NGO	Chchd10	1.85058e-20	0.401704	1	0.91	2.78271e-16
NGO	Dhrs7b	1.88332e-20	0.281198	0.978	0.78	2.83194e-16
NGO	Cox18	1.89563e-20	0.360353	1	0.91	2.85045e-16
NGO	Crot	1.92146e-20	0.272938	0.978	0.802	2.8893e-16
NGO	Arhgef16	1.96539e-20	0.42595	1	0.944	2.95536e-16
NGO	Ncstn	2.00488e-20	0.306737	1	0.819	3.01473e-16
NGO	Parn	2.02792e-20	0.308107	1	0.853	3.04938e-16
NGO	Vps26a	2.07015e-20	0.469635	1	1	3.11288e-16
NGO	Csnk2b	2.07015e-20	0.378402	1	1	3.11288e-16
NGO	Tmem134	2.11472e-20	0.337241	1	0.893	3.1799e-16
NGO	Zp1	2.172e-20	0.63511	1	1	3.26603e-16
NGO	Grsf1	2.20118e-20	0.312094	1	0.921	3.30992e-16
NGO	Lig1	2.27827e-20	0.429277	1	0.977	3.42583e-16
NGO	Blzf1	2.28018e-20	0.261064	1	0.87	3.42871e-16
NGO	Cope	2.33359e-20	0.370532	1	0.977	3.50901e-16
NGO	Ovol1	2.34695e-20	0.296662	0.935	0.605	3.52911e-16
NGO	Mad2l2	2.4325e-20	0.326032	1	0.932	3.65775e-16
NGO	Abcb8	2.48904e-20	0.275666	1	0.819	3.74277e-16
NGO	Spata2	2.57444e-20	0.266379	1	0.785	3.87119e-16
NGO	Nemf	2.63135e-20	0.431414	1	1	3.95676e-16
NGO	Poldip3	2.73975e-20	0.298148	1	0.819	4.11976e-16
NGO	Cdc123	2.74986e-20	0.329937	1	0.944	4.13496e-16
NGO	Egln2	2.76241e-20	0.32589	1	0.87	4.15384e-16
NGO	Dlgap1	2.82273e-20	0.29973	0.978	0.802	4.24454e-16
NGO	Ptbp2	2.82733e-20	0.48261	1	0.994	4.25145e-16
NGO	E030024N20Rik	3.05278e-20	0.277121	0.978	0.91	4.59046e-16
NGO	Rpl13a	3.18652e-20	0.488611	1	1	4.79157e-16
NGO	Klhl21	3.3358e-20	0.258163	1	0.723	5.01604e-16
NGO	Ccdc68	3.52141e-20	0.426747	0.978	0.831	5.29515e-16
NGO	Snu13	3.67749e-20	0.326077	1	1	5.52984e-16
NGO	Dxo	3.8746e-20	0.310565	1	0.825	5.82623e-16
NGO	Ccdc86	3.90413e-20	0.405992	1	0.881	5.87064e-16
NGO	Dctn2	3.95603e-20	0.34877	1	0.898	5.94868e-16
NGO	Psmg2	4.01906e-20	0.261921	0.978	0.757	6.04345e-16
NGO	Dynlt3	4.04038e-20	0.416455	1	0.96	6.07553e-16
NGO	Mcee	4.04468e-20	0.465659	1	0.977	6.08198e-16
NGO	Rpl6	4.04561e-20	0.537782	1	0.994	6.08339e-16
NGO	B3galnt1	4.05181e-20	0.485588	0.978	0.842	6.0927e-16
NGO	Tmem160	4.06743e-20	0.316023	1	0.751	6.1162e-16
NGO	Polr2m	4.14129e-20	0.478433	1	0.972	6.22725e-16
NGO	Cbr3	4.16089e-20	0.264447	0.957	0.667	6.25673e-16
NGO	Kctd3	4.3434e-20	0.652204	1	0.972	6.53117e-16
NGO	Ppdpf	4.4037e-20	0.476498	1	0.921	6.62184e-16
NGO	Ero1l	4.58951e-20	0.429152	0.978	0.723	6.90124e-16
NGO	Trafd1	4.86853e-20	0.378762	1	0.864	7.32081e-16
NGO	Ube2c	5.01238e-20	0.785768	1	1	7.53712e-16
NGO	Ccdc124	5.13299e-20	0.419305	1	0.994	7.71847e-16
NGO	Hdgfl2	5.15916e-20	0.267324	1	0.814	7.75782e-16
NGO	Rps25	5.25646e-20	0.428789	1	0.994	7.90413e-16
NGO	Susd4	5.32705e-20	0.29507	0.978	0.768	8.01029e-16
NGO	Vps35	5.38237e-20	0.304129	1	0.983	8.09347e-16
NGO	Acd	5.5052e-20	0.431306	1	0.96	8.27816e-16
NGO	Zfp979	5.62345e-20	0.699434	1	0.944	8.45598e-16
NGO	Hectd1	5.64346e-20	0.336106	1	0.977	8.48607e-16
NGO	Vil1	6.05362e-20	0.532724	1	0.96	9.10283e-16
NGO	2810004N23Rik	6.17575e-20	0.379615	1	0.938	9.28648e-16
NGO	Prkag1	6.40803e-20	0.293491	1	0.91	9.63576e-16
NGO	Txnrd3	6.49319e-20	0.318074	1	0.893	9.76381e-16
NGO	Lurap1l	7.42505e-20	0.598761	1	0.921	1.1165e-15
NGO	Fmr1nb	7.65326e-20	0.48363	1	0.944	1.15082e-15
NGO	Abcb9	7.72352e-20	0.307138	1	0.825	1.16139e-15
NGO	Sdad1	7.7664e-20	0.355577	1	0.915	1.16783e-15
NGO	R3hdm1	8.0535e-20	0.399561	1	0.983	1.211e-15
NGO	Brd2	8.19354e-20	0.314246	1	0.932	1.23206e-15
NGO	Rab1a	8.2245e-20	0.37804	1	0.949	1.23672e-15
NGO	Rest	9.06447e-20	0.46404	1	0.994	1.36302e-15
NGO	Ufc1	9.2357e-20	0.454942	1	0.864	1.38877e-15
NGO	Kif3a	9.28106e-20	0.403842	1	1	1.39559e-15
NGO	Selenow	9.50277e-20	0.514789	1	1	1.42893e-15
NGO	Smim12	9.68246e-20	0.33775	1	0.864	1.45595e-15
NGO	Med26	9.77977e-20	0.352381	1	0.904	1.47058e-15
NGO	Dcaf4	9.88894e-20	0.274813	1	0.831	1.487e-15
NGO	E330020D12Rik	9.94939e-20	1.04386	1	0.96	1.49609e-15
NGO	Tep1	1.03758e-19	0.346516	1	0.887	1.5602e-15
NGO	Tbc1d7	1.05037e-19	0.266148	0.978	0.831	1.57943e-15
NGO	Tmem181b-ps	1.05501e-19	0.365117	1	0.74	1.58643e-15
NGO	Nop16	1.06224e-19	0.253023	0.957	0.684	1.59729e-15
NGO	Tubg1	1.07805e-19	0.30494	1	0.91	1.62106e-15
NGO	Plcb1	1.09116e-19	0.279546	1	0.847	1.64078e-15
NGO	Impact	1.09447e-19	0.252677	1	0.768	1.64576e-15
NGO	Asb8	1.12057e-19	0.399377	1	0.977	1.685e-15
NGO	Gid4	1.1629e-19	0.285446	1	0.921	1.74865e-15
NGO	Ndufa7	1.17486e-19	0.424096	1	0.989	1.76663e-15
NGO	Glo1	1.23096e-19	0.617171	1	0.972	1.851e-15
NGO	Ide	1.38229e-19	0.323242	1	0.893	2.07855e-15
NGO	Nlrp14	1.38517e-19	0.617539	1	1	2.08288e-15
NGO	Armc1	1.38517e-19	0.363619	1	0.994	2.08288e-15
NGO	Rpl36a	1.4181e-19	0.596414	1	1	2.1324e-15
NGO	Mrpl4	1.45116e-19	0.385602	1	0.972	2.18211e-15
NGO	H2afy	1.46959e-19	0.326533	0.978	0.864	2.20982e-15
NGO	Fahd2a	1.47902e-19	0.254237	1	0.819	2.224e-15
NGO	1810055G02Rik	1.516e-19	0.385889	1	0.944	2.27961e-15
NGO	Svopl	1.5407e-19	0.363679	1	0.881	2.31675e-15
NGO	Nudt9	1.56545e-19	0.288422	1	0.853	2.35397e-15
NGO	Fam53a	1.58473e-19	0.310782	1	0.887	2.38296e-15
NGO	Idh3a	1.63054e-19	0.345259	1	0.96	2.45184e-15
NGO	C1qbp	1.70007e-19	0.262147	1	0.932	2.5564e-15
NGO	Myl6	1.79267e-19	0.401028	1	0.977	2.69563e-15
NGO	Ninj1	1.83556e-19	0.540288	1	0.994	2.76014e-15
NGO	Cnppd1	1.87759e-19	0.463424	1	0.966	2.82334e-15
NGO	Gm11985	1.96191e-19	0.720683	1	0.944	2.95012e-15
NGO	Mrto4	2.01529e-19	0.325816	1	0.977	3.03039e-15
NGO	Appbp2	2.05338e-19	0.386525	1	0.938	3.08767e-15
NGO	Cast	2.07964e-19	0.290086	1	0.667	3.12715e-15
NGO	Xpc	2.10667e-19	0.28167	1	0.847	3.1678e-15
NGO	Med9	2.14896e-19	0.343477	1	0.887	3.2314e-15
NGO	Anp32b	2.31925e-19	0.541934	1	1	3.48745e-15
NGO	Pafah1b3	2.48443e-19	0.458811	1	0.96	3.73584e-15
NGO	Wdr1	2.53696e-19	0.316069	1	0.944	3.81483e-15
NGO	Fh1	2.54427e-19	0.416228	1	0.966	3.82582e-15
NGO	Zcchc7	2.54511e-19	0.373727	1	0.972	3.82708e-15
NGO	Abhd16a	2.61131e-19	0.475498	1	0.898	3.92662e-15
NGO	Rtfdc1	2.79491e-19	0.380583	1	0.983	4.2027e-15
NGO	Fbxl2	2.7977e-19	0.319642	0.978	0.847	4.2069e-15
NGO	Ociad1	2.86042e-19	0.32382	1	0.977	4.30121e-15
NGO	Rpl36	2.86105e-19	0.613637	1	1	4.30216e-15
NGO	Mrpl51	2.92783e-19	0.329695	1	0.977	4.40258e-15
NGO	Pick1	2.94917e-19	0.26958	0.978	0.814	4.43467e-15
NGO	Sh3glb2	2.9655e-19	0.255751	1	0.859	4.45923e-15
NGO	Coprs	2.99194e-19	0.360914	1	0.955	4.49898e-15
NGO	Daglb	3.06781e-19	0.424648	1	0.983	4.61307e-15
NGO	Mrps11	3.34049e-19	0.297737	1	0.927	5.0231e-15
NGO	Naa10	3.34728e-19	0.297305	1	0.887	5.03331e-15
NGO	Tysnd1	3.44004e-19	0.338269	1	0.774	5.1728e-15
NGO	Gulo	3.52118e-19	0.271479	1	0.774	5.29479e-15
NGO	Rpl23a	3.52756e-19	0.560375	1	0.994	5.3044e-15
NGO	Hmmr	3.69526e-19	0.368234	1	0.989	5.55656e-15
NGO	Ly6a	3.73513e-19	0.268243	1	0.723	5.61651e-15
NGO	Cul4a	3.9464e-19	0.375118	0.957	0.876	5.9342e-15
NGO	Hsdl1	4.07111e-19	0.272927	0.978	0.842	6.12173e-15
NGO	Sqle	4.08541e-19	0.32836	1	0.825	6.14322e-15
NGO	Actb	4.14997e-19	0.986514	1	0.989	6.24032e-15
NGO	Washc3	4.2138e-19	0.276193	1	0.927	6.33628e-15
NGO	Tecr	4.44356e-19	0.433388	1	0.96	6.68178e-15
NGO	Dtx2	4.44899e-19	0.777453	1	0.994	6.68994e-15
NGO	Pdxdc1	4.64326e-19	0.350529	1	0.944	6.98207e-15
NGO	Acbd6	4.64782e-19	0.314705	1	0.949	6.98892e-15
NGO	Ndufs8	4.74637e-19	0.45375	1	0.938	7.13711e-15
NGO	Cct3	4.76916e-19	0.397718	1	1	7.17139e-15
NGO	Pigk	4.87715e-19	0.272327	1	0.966	7.33377e-15
NGO	Tubb4b	5.23171e-19	0.48089	1	1	7.86693e-15
NGO	Rpl7a	5.23171e-19	0.362983	1	1	7.86693e-15
NGO	Mrps15	5.32859e-19	0.300458	1	0.938	8.0126e-15
NGO	Bap1	5.54996e-19	0.352141	1	0.881	8.34547e-15
NGO	Fbxl5	5.86195e-19	0.366242	1	0.955	8.81461e-15
NGO	Immt	5.8725e-19	0.376428	1	0.989	8.83048e-15
NGO	Nabp2	6.00022e-19	0.268759	1	0.893	9.02253e-15
NGO	Nif3l1	6.09243e-19	0.273574	0.978	0.904	9.16119e-15
NGO	Fcho1	6.10279e-19	0.252542	0.978	0.706	9.17677e-15
NGO	Mtx2	6.29324e-19	0.359878	1	0.983	9.46314e-15
NGO	Eri3	6.67914e-19	0.282799	1	0.842	1.00434e-14
NGO	B230118H07Rik	6.83459e-19	0.335657	1	0.921	1.02772e-14
NGO	Edem2	7.39442e-19	0.419696	1	0.977	1.1119e-14
NGO	Shmt2	7.45827e-19	0.284748	1	0.91	1.1215e-14
NGO	Vps25	7.52184e-19	0.328805	1	0.932	1.13106e-14
NGO	Tmppe	7.73318e-19	0.536079	1	0.847	1.16284e-14
NGO	B3gnt2	7.78695e-19	0.373943	1	0.904	1.17092e-14
NGO	Ndufb6	7.92487e-19	0.385629	1	0.994	1.19166e-14
NGO	Rps6	8.49105e-19	0.547383	1	0.994	1.2768e-14
NGO	Ttc5	8.96296e-19	0.26678	0.978	0.87	1.34776e-14
NGO	Cog6	9.87302e-19	0.259508	1	0.881	1.48461e-14
NGO	Lamp2	1.00832e-18	0.264399	0.957	0.774	1.51621e-14
NGO	Mcm5	1.0196e-18	0.386446	1	0.966	1.53317e-14
NGO	Snrnp70	1.02015e-18	0.378562	1	0.977	1.53399e-14
NGO	Eprs	1.04326e-18	0.435664	1	0.966	1.56875e-14
NGO	Rrp1	1.04633e-18	0.270805	0.978	0.847	1.57336e-14
NGO	Pmm1	1.10187e-18	0.293898	1	0.876	1.65687e-14
NGO	Haus4	1.1703e-18	0.413655	1	0.972	1.75978e-14
NGO	Wdr61	1.24195e-18	0.32521	1	0.921	1.86752e-14
NGO	L3mbtl2	1.26052e-18	0.434278	1	0.836	1.89545e-14
NGO	Prpf31	1.26163e-18	0.303034	0.978	0.893	1.89711e-14
NGO	2610507B11Rik	1.33042e-18	0.255244	1	0.859	2.00055e-14
NGO	Arl8b	1.34281e-18	0.269863	1	0.977	2.01918e-14
NGO	Ccno	1.37415e-18	0.858509	1	0.994	2.06631e-14
NGO	Homer2	1.38303e-18	0.318828	0.978	0.802	2.07967e-14
NGO	Hsd17b10	1.43338e-18	0.860332	1	0.944	2.15538e-14
NGO	Hid1	1.4495e-18	0.261529	0.978	0.774	2.17962e-14
NGO	Gtf3c2	1.60259e-18	0.321077	1	0.932	2.40982e-14
NGO	Txndc17	1.64881e-18	0.299282	1	0.972	2.47931e-14
NGO	Galt	1.65423e-18	0.303187	1	0.87	2.48747e-14
NGO	Vps28	1.67124e-18	0.26726	1	0.881	2.51304e-14
NGO	Map1s	1.69681e-18	0.275745	1	0.836	2.55149e-14
NGO	Abcd3	1.7234e-18	0.351892	1	0.955	2.59147e-14
NGO	Mlycd	1.7411e-18	0.467297	1	0.91	2.61809e-14
NGO	Gnai2	1.88128e-18	0.321585	1	0.887	2.82888e-14
NGO	Fbxo38	1.92866e-18	0.257944	0.978	0.881	2.90013e-14
NGO	Ube2v1	1.97917e-18	0.652858	1	0.989	2.97607e-14
NGO	Ythdf2	2.21702e-18	0.494912	1	0.977	3.33374e-14
NGO	Grhpr	2.22998e-18	0.35875	1	0.904	3.35322e-14
NGO	Hnrnpdl	2.26839e-18	0.438605	1	0.989	3.41097e-14
NGO	Xdh	2.39191e-18	0.791628	0.978	0.514	3.59672e-14
NGO	Sh3glb1	2.46925e-18	0.31527	1	0.932	3.71301e-14
NGO	Uqcrc2	2.54099e-18	0.324026	1	0.989	3.82088e-14
NGO	Tm7sf3	2.5748e-18	0.291477	1	0.881	3.87173e-14
NGO	Caprin2	2.65427e-18	0.339489	1	0.955	3.99122e-14
NGO	Fam50a	2.65892e-18	0.404931	1	1	3.99822e-14
NGO	Haus5	2.67561e-18	0.373342	0.978	0.893	4.02331e-14
NGO	Zcwpw1	2.76948e-18	0.292072	1	0.938	4.16446e-14
NGO	Cpsf3	2.83618e-18	0.266539	1	0.944	4.26476e-14
NGO	Ublcp1	2.89865e-18	0.284255	0.978	0.859	4.3587e-14
NGO	Hhat	3.01152e-18	0.284381	1	0.814	4.52843e-14
NGO	Plbd1	3.02147e-18	0.261297	0.957	0.774	4.54338e-14
NGO	Ncl	3.04594e-18	0.412907	1	1	4.58017e-14
NGO	Ccdc60	3.10769e-18	0.263192	1	0.864	4.67304e-14
NGO	Lrpap1	3.11201e-18	0.430423	1	0.96	4.67954e-14
NGO	Elp5	3.11538e-18	0.279173	1	0.983	4.68459e-14
NGO	2410015M20Rik	3.25412e-18	0.452043	1	0.955	4.89322e-14
NGO	Aldh7a1	3.33432e-18	0.38768	1	0.994	5.01382e-14
NGO	Set	3.41046e-18	0.39426	1	0.989	5.12831e-14
NGO	Ddx6	3.64699e-18	0.406109	1	0.966	5.48399e-14
NGO	Th	3.67258e-18	0.35525	0.978	0.842	5.52246e-14
NGO	Coasy	3.91876e-18	0.252731	0.978	0.847	5.89264e-14
NGO	Thrap3	4.08249e-18	0.343105	1	0.966	6.13883e-14
NGO	Dlst	4.16824e-18	0.343091	1	0.949	6.26779e-14
NGO	Elavl2	4.2738e-18	0.56773	1	1	6.42651e-14
NGO	Cenpt	4.56201e-18	0.34411	1	0.864	6.8599e-14
NGO	Rpl10	4.67662e-18	0.483867	1	1	7.03223e-14
NGO	Bax	4.98057e-18	0.374942	1	0.938	7.48929e-14
NGO	Mrpl37	5.2155e-18	0.365892	1	0.944	7.84255e-14
NGO	Aimp2	5.32654e-18	0.276918	1	0.887	8.00951e-14
NGO	Sec23a	5.34289e-18	0.277546	1	0.955	8.0341e-14
NGO	Kars	5.80081e-18	0.267033	1	0.921	8.72268e-14
NGO	Sirt6	6.21622e-18	0.27864	1	0.927	9.34733e-14
NGO	Hnrnpm	6.52039e-18	0.334565	1	0.938	9.80471e-14
NGO	Rps23	6.69795e-18	0.796891	1	0.989	1.00717e-13
NGO	Angptl2	6.75682e-18	0.392192	1	0.876	1.01602e-13
NGO	Tcf25	7.0049e-18	0.387641	1	0.994	1.05333e-13
NGO	Snx17	7.04557e-18	0.256227	1	0.904	1.05944e-13
NGO	Ubr4	7.06644e-18	0.260299	1	0.876	1.06258e-13
NGO	Calu	7.08236e-18	0.329785	1	0.915	1.06497e-13
NGO	Mnd1	7.16056e-18	0.43578	1	0.972	1.07673e-13
NGO	Nono	7.32499e-18	0.329935	1	0.983	1.10146e-13
NGO	Fdft1	7.49132e-18	0.418845	1	1	1.12647e-13
NGO	Deptor	7.6592e-18	0.365302	1	0.977	1.15171e-13
NGO	Abhd12	7.83238e-18	0.398913	1	0.977	1.17775e-13
NGO	Cars	7.93748e-18	0.277209	1	0.921	1.19356e-13
NGO	Oma1	8.17218e-18	0.257322	1	0.949	1.22885e-13
NGO	Ubxn8	8.52711e-18	0.26605	1	0.887	1.28222e-13
NGO	Smarca4	8.81087e-18	0.285591	1	0.904	1.32489e-13
NGO	Parg	9.27864e-18	0.254782	0.978	0.819	1.39523e-13
NGO	Nadk	9.76963e-18	0.278213	1	0.949	1.46906e-13
NGO	Tubgcp2	1.01648e-17	0.315215	1	0.927	1.52849e-13
NGO	Ccdc73	1.01944e-17	0.489647	1	0.938	1.53293e-13
NGO	Pcbp3	1.02057e-17	0.387434	1	0.944	1.53463e-13
NGO	Cct4	1.02281e-17	0.410147	1	0.96	1.538e-13
NGO	Rps3a1	1.02394e-17	0.506176	1	0.989	1.5397e-13
NGO	Sec22a	1.02396e-17	0.33631	1	0.994	1.53973e-13
NGO	Chmp2b	1.03279e-17	0.265403	1	0.91	1.55301e-13
NGO	Atp5g3	1.0445e-17	0.32662	0.978	0.955	1.57062e-13
NGO	Lsm5	1.0706e-17	0.385234	1	1	1.60987e-13
NGO	Actr1a	1.13619e-17	0.310026	1	0.927	1.70848e-13
NGO	Reep5	1.1445e-17	0.279744	1	0.989	1.72098e-13
NGO	Nudt14	1.14772e-17	0.294887	1	0.898	1.72582e-13
NGO	Wdr5	1.19648e-17	0.422239	1	0.983	1.79915e-13
NGO	Dcaf8	1.19658e-17	0.430511	1	0.994	1.79929e-13
NGO	Prim1	1.2221e-17	0.278576	1	0.96	1.83767e-13
NGO	Incenp	1.22298e-17	0.355539	1	0.972	1.839e-13
NGO	Acp5	1.23267e-17	0.289203	1	0.836	1.85357e-13
NGO	Tuba4a	1.24956e-17	0.351426	1	0.96	1.87897e-13
NGO	Slc4a1ap	1.25071e-17	0.382777	1	0.977	1.8807e-13
NGO	Gas8	1.26978e-17	0.359448	1	0.927	1.90937e-13
NGO	Phf13	1.27856e-17	0.432663	1	0.972	1.92256e-13
NGO	Tmem41b	1.30777e-17	0.391333	1	0.989	1.96649e-13
NGO	Zswim1	1.44213e-17	0.282252	1	0.876	2.16853e-13
NGO	Smarcc1	1.45898e-17	0.261939	1	0.864	2.19387e-13
NGO	Sapcd2	1.4864e-17	0.364725	1	0.785	2.2351e-13
NGO	Oat	1.49341e-17	0.309579	1	0.972	2.24564e-13
NGO	Unc13c	1.49397e-17	0.425804	1	0.989	2.24649e-13
NGO	Rps20	1.494e-17	0.623393	1	0.994	2.24653e-13
NGO	Cnnm2	1.52384e-17	0.406775	1	0.949	2.2914e-13
NGO	Alad	1.66832e-17	0.396553	1	0.972	2.50865e-13
NGO	Adsl	1.78867e-17	0.306299	1	0.898	2.68963e-13
NGO	Hspa8	1.8234e-17	0.49058	1	1	2.74184e-13
NGO	Mdh2	1.86411e-17	0.481578	1	0.989	2.80307e-13
NGO	Zfp553	1.90488e-17	0.310337	0.978	0.898	2.86436e-13
NGO	Pcca	1.95998e-17	0.263988	1	0.904	2.94722e-13
NGO	Ube2d3	1.99189e-17	0.328508	1	1	2.9952e-13
NGO	Endod1	2.02005e-17	0.365794	0.957	0.825	3.03755e-13
NGO	Slc52a2	2.03927e-17	0.272713	1	0.847	3.06645e-13
NGO	Bri3bp	2.13449e-17	0.41907	1	0.898	3.20963e-13
NGO	Cldn4	2.1998e-17	0.301142	1	0.915	3.30784e-13
NGO	Mier2	2.31695e-17	0.492077	1	0.944	3.484e-13
NGO	Ctsb	2.319e-17	0.418842	1	0.949	3.48709e-13
NGO	Cs	2.37464e-17	0.36938	1	0.966	3.57075e-13
NGO	Ppp2r2a	2.42519e-17	0.308228	1	0.955	3.64676e-13
NGO	M6pr	2.43639e-17	0.27701	1	0.898	3.6636e-13
NGO	Acsl1	2.66869e-17	0.255318	1	0.904	4.01291e-13
NGO	Hmbs	2.71104e-17	0.274501	1	0.831	4.07659e-13
NGO	Serinc1	2.80851e-17	0.270198	1	0.921	4.22316e-13
NGO	Coq7	2.83256e-17	0.307104	1	0.972	4.25932e-13
NGO	Marveld2	3.12276e-17	0.253626	1	0.876	4.6957e-13
NGO	Cryl1	3.16195e-17	0.32113	1	0.977	4.75463e-13
NGO	Pgs1	3.23273e-17	0.474715	1	0.994	4.86106e-13
NGO	Cbr1	3.46306e-17	0.299841	1	0.898	5.2074e-13
NGO	Prelid3b	3.50414e-17	0.270869	1	0.927	5.26917e-13
NGO	Skap2	3.93099e-17	0.252094	1	0.955	5.91103e-13
NGO	Got2	4.00735e-17	0.280272	1	0.938	6.02586e-13
NGO	Ormdl1	4.05958e-17	0.317187	1	0.91	6.10438e-13
NGO	Hmgb3	4.1107e-17	0.314187	1	0.966	6.18126e-13
NGO	Ap2s1	4.11317e-17	0.325075	1	0.983	6.18498e-13
NGO	Spg21	4.29075e-17	0.409405	0.978	0.881	6.452e-13
NGO	Canx	4.29734e-17	0.355769	1	1	6.46191e-13
NGO	Sec61a1	4.87814e-17	0.282954	1	0.938	7.33526e-13
NGO	Ogdh	5.00694e-17	0.278059	1	0.994	7.52893e-13
NGO	Cfl2	5.2301e-17	0.370321	1	1	7.86451e-13
NGO	Rpl22	5.70617e-17	0.387996	1	0.989	8.58036e-13
NGO	Cstb	5.79121e-17	0.512381	1	0.927	8.70824e-13
NGO	Kdelr1	6.04387e-17	0.252007	1	0.881	9.08817e-13
NGO	Nprl2	6.20549e-17	0.278525	1	0.944	9.33119e-13
NGO	Rpl17	6.22515e-17	0.589067	1	1	9.36076e-13
NGO	Nol12	6.36149e-17	0.360735	1	0.983	9.56578e-13
NGO	Atox1	6.50165e-17	0.275727	1	0.989	9.77653e-13
NGO	Ntpcr	6.90174e-17	0.272131	1	0.932	1.03781e-12
NGO	Dnmt1	7.09188e-17	0.630941	1	1	1.06641e-12
NGO	Rnaseh2c	7.69269e-17	0.338652	1	0.932	1.15675e-12
NGO	Dcpp2	9.34796e-17	0.307913	1	0.932	1.40565e-12
NGO	Slc25a31	9.60418e-17	0.387161	1	0.994	1.44418e-12
NGO	Cd164l2	9.814e-17	0.500832	1	1	1.47573e-12
NGO	Dnajc11	1.06992e-16	0.445092	1	0.989	1.60885e-12
NGO	Dctpp1	1.11713e-16	0.40234	1	0.994	1.67982e-12
NGO	Srp72	1.16153e-16	0.272824	1	0.938	1.7466e-12
NGO	Mgst3	1.24424e-16	0.311286	1	1	1.87097e-12
NGO	Uqcr11	1.32725e-16	0.340544	1	1	1.99579e-12
NGO	Laptm4a	1.35611e-16	0.266876	1	0.994	2.03919e-12
NGO	Gtf2f1	1.44552e-16	0.315927	1	0.966	2.17364e-12
NGO	Slc17a5	1.48543e-16	0.355089	1	0.87	2.23364e-12
NGO	Tpt1	1.54276e-16	0.347233	1	1	2.31985e-12
NGO	Cog4	1.60875e-16	0.269164	1	0.96	2.41908e-12
NGO	Isl2	1.6736e-16	0.309184	1	0.814	2.51659e-12
NGO	Rab3a	1.68135e-16	0.326287	1	0.893	2.52825e-12
NGO	Ppif	1.77976e-16	0.314783	1	0.881	2.67623e-12
NGO	Syce1	1.80264e-16	0.400439	1	0.819	2.71063e-12
NGO	Prdx6	1.81208e-16	0.267184	0.978	0.87	2.72483e-12
NGO	Srsf3	1.87113e-16	0.386038	1	0.989	2.81362e-12
NGO	Hmgb1	1.95302e-16	0.31358	1	1	2.93675e-12
NGO	Glyr1	1.99319e-16	0.291119	1	0.96	2.99715e-12
NGO	0610010K14Rik	2.03802e-16	0.281906	1	0.977	3.06457e-12
NGO	Ndufa10	2.17201e-16	0.337644	1	0.966	3.26605e-12
NGO	Pole3	2.41579e-16	0.330563	1	0.96	3.63263e-12
NGO	Ddx1	2.99191e-16	0.2701	1	0.977	4.49894e-12
NGO	Ubap2	2.9924e-16	0.439166	1	0.989	4.49968e-12
NGO	Ywhah	3.12133e-16	0.293407	1	0.972	4.69354e-12
NGO	Bin2	3.1219e-16	0.34729	1	0.977	4.6944e-12
NGO	Dgcr14	3.14225e-16	0.326968	1	0.904	4.725e-12
NGO	Smagp	3.4723e-16	0.430938	1	0.989	5.22129e-12
NGO	Eif2d	4.33953e-16	0.304183	1	0.915	6.52535e-12
NGO	Aplf	4.47755e-16	0.352153	1	1	6.73289e-12
NGO	Pbdc1	4.5633e-16	0.341266	1	0.949	6.86184e-12
NGO	Cyp20a1	4.6662e-16	0.372714	1	0.96	7.01656e-12
NGO	Gcat	4.83261e-16	0.318205	1	0.921	7.2668e-12
NGO	Avpi1	4.97563e-16	0.451302	1	0.977	7.48186e-12
NGO	Samd10	5.16665e-16	0.293408	1	0.859	7.76909e-12
NGO	Cdk1	5.30144e-16	0.301018	1	0.983	7.97177e-12
NGO	Cox8a	5.64794e-16	0.367468	1	0.989	8.4928e-12
NGO	Kif4	6.01652e-16	0.405966	1	0.994	9.04704e-12
NGO	Suclg2	6.1991e-16	0.293797	1	0.91	9.32159e-12
NGO	Prep	6.38343e-16	0.25089	1	0.938	9.59876e-12
NGO	Pa2g4	6.40855e-16	0.265221	1	0.989	9.63653e-12
NGO	Cox6b2	6.67978e-16	0.469657	1	0.966	1.00444e-11
NGO	Pigs	6.91442e-16	0.34498	1	0.921	1.03972e-11
NGO	Traip	7.11447e-16	0.456188	1	0.966	1.0698e-11
NGO	Tmem55b	7.71363e-16	0.258586	1	0.791	1.1599e-11
NGO	Fkbp2	8.41459e-16	0.372792	1	0.966	1.2653e-11
NGO	Nedd8	8.41983e-16	0.317304	1	1	1.26609e-11
NGO	Eif3f	8.95247e-16	0.290779	1	0.955	1.34618e-11
NGO	Lmna	8.95692e-16	0.360094	1	0.96	1.34685e-11
NGO	Psme3	8.95692e-16	0.344182	1	0.96	1.34685e-11
NGO	Cenpm	8.96026e-16	0.392685	1	0.966	1.34735e-11
NGO	Tarbp2	9.72771e-16	0.324521	1	0.949	1.46276e-11
NGO	Psmd8	9.74823e-16	0.368368	1	0.989	1.46584e-11
NGO	Ddt	9.87449e-16	0.318458	1	0.921	1.48483e-11
NGO	Stk3	1.10179e-15	0.297819	1	0.944	1.65676e-11
NGO	Atp5g2	1.10481e-15	0.3931	1	0.977	1.6613e-11
NGO	Rpl5	1.17636e-15	0.362569	1	1	1.76889e-11
NGO	Ppp4r1	1.22162e-15	0.252612	1	0.825	1.83695e-11
NGO	Eml6	1.30049e-15	0.263337	1	0.825	1.95555e-11
NGO	Haus8	1.33273e-15	0.439916	1	0.977	2.00403e-11
NGO	Rac3	1.33405e-15	0.260285	1	0.893	2.00601e-11
NGO	Snap47	1.35575e-15	0.276943	1	0.938	2.03864e-11
NGO	Gns	1.38438e-15	0.252919	0.978	0.831	2.08169e-11
NGO	Sdc1	1.41793e-15	0.46937	1	0.966	2.13213e-11
NGO	Psmd6	1.51004e-15	0.304215	1	0.989	2.27064e-11
NGO	1110004E09Rik	1.54173e-15	0.29254	1	0.989	2.31829e-11
NGO	Rexo2	1.57355e-15	0.374589	1	0.972	2.36614e-11
NGO	Rnf114	1.60711e-15	0.410802	1	1	2.41661e-11
NGO	Ccdc115	1.67519e-15	0.326471	1	1	2.51899e-11
NGO	Entpd6	1.70615e-15	0.40176	1	0.887	2.56554e-11
NGO	Zar1	1.71029e-15	0.547575	1	1	2.57177e-11
NGO	Psen2	1.84637e-15	0.356298	1	0.927	2.77639e-11
NGO	Thap4	2.52414e-15	0.267421	0.978	0.864	3.79555e-11
NGO	Hdlbp	2.53285e-15	0.373039	1	0.983	3.80865e-11
NGO	Atp5o	2.53303e-15	0.329709	1	1	3.80891e-11
NGO	Colec12	2.58532e-15	0.303755	1	0.977	3.88755e-11
NGO	Nelfcd	2.71187e-15	0.336676	0.913	0.678	4.07784e-11
NGO	Hacd3	2.7237e-15	0.274929	1	0.876	4.09563e-11
NGO	Ap3m1	2.74791e-15	0.256039	1	0.96	4.13203e-11
NGO	F8a	2.78592e-15	0.308416	1	0.921	4.18919e-11
NGO	Tra2b	2.86606e-15	0.263514	1	0.989	4.30969e-11
NGO	Nop53	3.08211e-15	0.313476	1	0.915	4.63456e-11
NGO	Tmem147	3.51837e-15	0.264289	1	0.972	5.29057e-11
NGO	Vps72	3.58905e-15	0.383038	1	0.96	5.39685e-11
NGO	Bin3	3.78406e-15	0.290838	1	0.915	5.69009e-11
NGO	Lage3	3.81478e-15	0.324422	1	0.955	5.73628e-11
NGO	Phb	3.82022e-15	0.416502	1	0.994	5.74446e-11
NGO	Ptbp1	3.97854e-15	0.256092	1	0.972	5.98253e-11
NGO	Ube2g2	4.0564e-15	0.331947	1	0.955	6.0996e-11
NGO	Lrrc28	4.06217e-15	0.390708	1	1	6.10829e-11
NGO	Eif2b2	4.07861e-15	0.251427	1	0.898	6.13301e-11
NGO	Mrpl17	4.14543e-15	0.27988	1	0.977	6.23348e-11
NGO	Denr	4.40838e-15	0.336923	1	0.994	6.62889e-11
NGO	Clpx	4.43776e-15	0.277972	1	0.904	6.67306e-11
NGO	Ski	4.49938e-15	0.341575	1	1	6.76572e-11
NGO	Serf2	4.59222e-15	0.304718	1	1	6.90532e-11
NGO	Tma7	4.68695e-15	0.378301	1	0.994	7.04777e-11
NGO	Psmc3	4.7836e-15	0.303835	1	1	7.1931e-11
NGO	Bloc1s1	5.2953e-15	0.28869	1	0.972	7.96254e-11
NGO	Slc39a1	5.58409e-15	0.25302	1	0.797	8.3968e-11
NGO	Cd9	5.86472e-15	0.493481	1	0.994	8.81878e-11
NGO	Pak1	6.58521e-15	0.284018	1	0.927	9.90218e-11
NGO	Taldo1	6.76009e-15	0.410777	1	0.977	1.01651e-10
NGO	Ap2m1	6.76009e-15	0.402212	1	0.977	1.01651e-10
NGO	Edf1	6.7611e-15	0.339499	1	0.989	1.01667e-10
NGO	Noc4l	7.48285e-15	0.3847	1	0.994	1.1252e-10
NGO	Ppp4c	8.23037e-15	0.295442	1	0.927	1.2376e-10
NGO	Nap1l4	8.28016e-15	0.317728	1	1	1.24509e-10
NGO	Srsf5	8.61002e-15	0.287405	1	0.955	1.29469e-10
NGO	Fam3c	9.53836e-15	0.264998	1	0.989	1.43428e-10
NGO	Ndufa11	1.05508e-14	0.332948	1	1	1.58652e-10
NGO	Tesc	1.12081e-14	0.399921	1	1	1.68536e-10
NGO	Rps7	1.16685e-14	0.342326	1	1	1.7546e-10
NGO	2018-09-07	1.16685e-14	0.279804	1	0.994	1.7546e-10
NGO	Atp2c2	1.28192e-14	0.289107	1	0.797	1.92763e-10
NGO	Napa	1.34293e-14	0.338813	1	0.977	2.01936e-10
NGO	Gstt2	1.51198e-14	0.36393	1	0.949	2.27356e-10
NGO	Ccdc61	1.51903e-14	0.293981	1	0.864	2.28417e-10
NGO	Ddx46	1.57675e-14	0.316481	1	0.983	2.37096e-10
NGO	Cdip1	1.68586e-14	0.251281	1	0.904	2.53503e-10
NGO	Hat1	1.70825e-14	0.311495	1	0.989	2.5687e-10
NGO	Arpc1b	1.70828e-14	0.419668	1	1	2.56874e-10
NGO	Fuca1	1.7394e-14	0.286262	1	0.949	2.61554e-10
NGO	Sf3b2	1.81357e-14	0.287122	1	0.977	2.72706e-10
NGO	Mrpl54	1.84942e-14	0.331525	1	0.966	2.78097e-10
NGO	2010107G23Rik	1.96468e-14	0.324813	1	0.994	2.95429e-10
NGO	Naxe	2.00156e-14	0.28703	1	0.955	3.00975e-10
NGO	1110004F10Rik	2.16299e-14	0.29263	1	0.938	3.25249e-10
NGO	Ak4	2.25089e-14	0.254887	1	0.938	3.38467e-10
NGO	Mcrip2	2.38938e-14	0.280141	1	0.938	3.59291e-10
NGO	Mybl2	2.39765e-14	0.414638	1	0.983	3.60535e-10
NGO	Anapc13	2.545e-14	0.309625	1	0.983	3.82692e-10
NGO	Slc23a3	2.59392e-14	0.517885	1	0.96	3.90048e-10
NGO	Tex19.1	2.72589e-14	0.441921	1	0.91	4.09892e-10
NGO	Kat7	2.73568e-14	0.258241	1	0.921	4.11364e-10
NGO	Sf3b4	2.91126e-14	0.334046	1	0.932	4.37766e-10
NGO	Gins4	2.92406e-14	0.255138	1	0.977	4.39691e-10
NGO	Afap1	2.94749e-14	0.40476	1	0.831	4.43214e-10
NGO	Spcs3	2.97527e-14	0.253161	1	0.944	4.47391e-10
NGO	Tmem248	3.09554e-14	0.317659	1	0.944	4.65476e-10
NGO	Ndufb7	3.29351e-14	0.296785	1	0.989	4.95245e-10
NGO	Kctd13	3.77242e-14	0.304755	1	0.944	5.67258e-10
NGO	Med16	3.782e-14	0.628113	1	0.983	5.68699e-10
NGO	Shisa8	3.82376e-14	0.397467	1	0.915	5.74978e-10
NGO	Mapre2	3.85763e-14	0.331515	1	0.994	5.80072e-10
NGO	Eif1b	3.85763e-14	0.279255	1	1	5.80072e-10
NGO	Rps24	4.01289e-14	0.365754	1	1	6.03418e-10
NGO	Ccna2	4.09055e-14	0.274853	1	0.966	6.15096e-10
NGO	Syngr2	4.37536e-14	0.282752	1	0.87	6.57923e-10
NGO	Ofd1	4.51644e-14	0.294003	1	0.994	6.79138e-10
NGO	St13	4.51644e-14	0.255015	1	1	6.79138e-10
NGO	Pkig	5.17312e-14	0.319624	1	0.949	7.77882e-10
NGO	Qars	6.18121e-14	0.38525	1	0.972	9.29468e-10
NGO	Efcab6	6.54484e-14	0.389623	1	0.949	9.84147e-10
NGO	Abi3bp	6.67782e-14	0.261918	1	0.955	1.00414e-09
NGO	Sil1	7.51795e-14	0.403087	1	0.994	1.13047e-09
NGO	Eea1	7.51795e-14	0.272056	1	1	1.13047e-09
NGO	Tomm6	7.81695e-14	0.310602	1	0.989	1.17544e-09
NGO	Mfsd14a	8.1209e-14	0.256147	1	0.96	1.22114e-09
NGO	Atp6v1e1	8.28781e-14	0.316488	1	0.994	1.24624e-09
NGO	C1d	8.89688e-14	0.308082	1	0.921	1.33782e-09
NGO	Cpt2	9.54145e-14	0.281292	1	0.898	1.43475e-09
NGO	Lsm1	1.00671e-13	0.378913	1	0.989	1.51379e-09
NGO	Spint1	1.06928e-13	0.278222	1	0.893	1.60788e-09
NGO	Tex264	1.10926e-13	0.370409	1	0.989	1.66799e-09
NGO	Khdc3	1.15311e-13	0.378544	1	1	1.73393e-09
NGO	Nsfl1c	1.31468e-13	0.271585	1	0.932	1.97689e-09
NGO	Acat2	1.32317e-13	0.290417	1	0.893	1.98965e-09
NGO	Cdk11b	1.60137e-13	0.282617	1	1	2.40798e-09
NGO	Nup93	1.63202e-13	0.285963	1	0.972	2.45406e-09
NGO	Mrpl52	1.8307e-13	0.25864	1	0.96	2.75283e-09
NGO	Prkab1	1.9586e-13	0.252246	1	0.91	2.94515e-09
NGO	Lgalsl	2.05088e-13	0.339907	1	0.944	3.08391e-09
NGO	Cnnm4	2.14325e-13	0.38315	1	0.842	3.22281e-09
NGO	Tmem256	2.341e-13	0.305394	1	0.932	3.52017e-09
NGO	Fiz1	2.8118e-13	0.298028	1	0.904	4.22811e-09
NGO	Gclm	2.84567e-13	0.332218	1	0.989	4.27904e-09
NGO	Fip1l1	2.84571e-13	0.370954	1	1	4.2791e-09
NGO	Rbm42	2.95543e-13	0.369786	1	0.972	4.44408e-09
NGO	Ctps	3.12994e-13	0.332923	1	0.983	4.7065e-09
NGO	Pla1a	3.50002e-13	0.418492	1	0.944	5.26297e-09
NGO	Stau2	4.07848e-13	0.258333	1	0.955	6.13281e-09
NGO	Tyw1	4.75045e-13	0.348257	1	0.983	7.14325e-09
NGO	Clta	5.32036e-13	0.273311	1	0.994	8.00023e-09
NGO	Strip1	5.57288e-13	0.275496	1	0.87	8.37994e-09
NGO	Prkar1a	5.84294e-13	0.263901	1	0.966	8.78603e-09
NGO	Smap1	6.06519e-13	0.260967	1	0.96	9.12023e-09
NGO	Tgif1	6.10029e-13	0.370596	1	0.898	9.17301e-09
NGO	Sypl	6.18528e-13	0.250979	1	0.994	9.30081e-09
NGO	Gabarapl2	7.18426e-13	0.274639	1	0.966	1.0803e-08
NGO	Mcm6	8.19241e-13	0.250612	1	0.972	1.23189e-08
NGO	Map2k1	9.16443e-13	0.312105	1	0.972	1.37805e-08
NGO	Serf1	9.33918e-13	0.296373	1	0.983	1.40433e-08
NGO	Naca	1.0445e-12	0.25789	1	1	1.57061e-08
NGO	Uchl4	1.28571e-12	0.250472	1	0.797	1.93332e-08
NGO	Agl	1.30507e-12	0.37779	0.978	0.977	1.96244e-08
NGO	Synrg	1.30542e-12	0.25733	1	0.989	1.96296e-08
NGO	Cyb561d2	1.38006e-12	0.291492	1	0.989	2.0752e-08
NGO	Hsp90aa1	1.38008e-12	0.450263	1	1	2.07523e-08
NGO	Ppp1r10	1.43213e-12	0.41707	1	0.989	2.1535e-08
NGO	Cbx3	1.43233e-12	0.277556	1	0.887	2.15379e-08
NGO	Anapc7	1.5325e-12	0.263632	1	0.921	2.30442e-08
NGO	Cxcr2	1.63004e-12	0.671732	1	1	2.45109e-08
NGO	Rab3il1	1.68752e-12	0.329392	1	0.944	2.53752e-08
NGO	Rrbp1	1.8505e-12	0.300402	1	0.944	2.7826e-08
NGO	Rpl11	2.48839e-12	0.320698	1	1	3.74179e-08
NGO	Smc2	2.58118e-12	0.253805	1	0.989	3.88132e-08
NGO	Nup62	2.88015e-12	0.316414	1	0.977	4.33088e-08
NGO	Rn45s	3.15576e-12	1.01389	1	1	4.74531e-08
NGO	Tex15	3.20609e-12	0.27402	1	0.881	4.821e-08
NGO	Rpl15	3.21377e-12	0.322249	1	0.989	4.83255e-08
NGO	Me2	3.3233e-12	0.270263	1	0.938	4.99725e-08
NGO	Noct	3.39345e-12	0.300378	1	0.972	5.10273e-08
NGO	Nelfa	3.58081e-12	0.277136	1	0.955	5.38447e-08
NGO	B2m	3.75103e-12	0.257821	0.978	0.983	5.64042e-08
NGO	Rnf5	4.53743e-12	0.252558	1	0.972	6.82293e-08
NGO	Ppm1h	4.76316e-12	0.280613	1	0.921	7.16236e-08
NGO	Txn2	4.96826e-12	0.266113	1	0.994	7.47077e-08
NGO	Stk32a	5.4317e-12	0.336477	1	0.955	8.16764e-08
NGO	Dppa3	5.84429e-12	0.378922	1	1	8.78805e-08
NGO	Smpd1	6.18791e-12	0.254805	0.978	0.898	9.30476e-08
NGO	Pex11b	6.20174e-12	0.265703	1	0.898	9.32556e-08
NGO	Cirbp	6.28056e-12	0.286435	1	0.989	9.44408e-08
NGO	Pacsin2	6.62871e-12	0.312088	1	1	9.96759e-08
NGO	Tmem9	7.09596e-12	0.25059	1	0.932	1.06702e-07
NGO	Dnah8	1.01814e-11	0.318973	1	0.972	1.53098e-07
NGO	Brms1	1.23707e-11	0.270204	1	0.955	1.86018e-07
NGO	Kat14	1.23707e-11	0.257881	1	0.955	1.86018e-07
NGO	Ndufa4	1.23839e-11	0.329603	1	1	1.86216e-07
NGO	Pmf1	1.4773e-11	0.274133	1	0.96	2.22142e-07
NGO	Prmt7	1.52604e-11	0.267293	1	0.932	2.2947e-07
NGO	Mecr	1.61414e-11	0.284811	1	0.966	2.42718e-07
NGO	Ccdc107	1.64287e-11	0.251163	1	0.966	2.47038e-07
NGO	Hint1	1.76366e-11	0.360232	1	1	2.65202e-07
NGO	Derl3	2.21028e-11	0.264105	1	0.938	3.32359e-07
NGO	Tmem255b	2.25215e-11	0.262755	1	0.949	3.38655e-07
NGO	Nup188	2.28506e-11	0.328291	1	0.927	3.43604e-07
NGO	Sp110	2.29536e-11	0.518618	1	1	3.45153e-07
NGO	Tram1	2.37714e-11	0.298377	1	0.989	3.57451e-07
NGO	Zfand5	2.50527e-11	0.290215	1	1	3.76718e-07
NGO	Trim27	2.59437e-11	0.32631	1	0.989	3.90116e-07
NGO	Tmbim6	2.68664e-11	0.360903	1	0.994	4.03989e-07
NGO	Ywhaz	2.93148e-11	0.27113	1	1	4.40807e-07
NGO	Tmem14c	3.31131e-11	0.530681	1	1	4.97922e-07
NGO	Gid8	3.65006e-11	0.357722	1	0.915	5.4886e-07
NGO	Mark2	4.00169e-11	0.309321	1	0.949	6.01734e-07
NGO	Galnt12	4.30869e-11	0.258257	0.935	0.616	6.47897e-07
NGO	Cdc34	6.16386e-11	0.288138	1	0.972	9.2686e-07
NGO	Zfp57	6.95065e-11	0.25413	1	1	1.04517e-06
NGO	Ldhc	6.97581e-11	0.289803	1	0.859	1.04895e-06
NGO	Rbm38	7.31643e-11	0.395288	1	1	1.10017e-06
NGO	Ado	7.93107e-11	0.368851	1	0.785	1.1926e-06
NGO	Ippk	1.28124e-10	0.320464	1	0.983	1.92659e-06
NGO	Tmem97	1.30309e-10	0.257136	1	0.994	1.95946e-06
NGO	Reep4	1.6469e-10	0.266561	1	0.949	2.47644e-06
NGO	Csad	1.85184e-10	0.324558	1	0.949	2.78461e-06
NGO	Pex14	2.41421e-10	0.30237	1	0.876	3.63025e-06
NGO	Zfp414	2.56857e-10	0.252179	1	0.91	3.86236e-06
NGO	Commd4	2.79076e-10	0.312956	1	0.91	4.19647e-06
NGO	Astl	3.97644e-10	0.46994	1	1	5.97937e-06
NGO	Cdk12	4.09311e-10	0.265524	1	0.927	6.15481e-06
NGO	Kpna2	4.24643e-10	0.251566	1	1	6.38536e-06
NGO	Mrpl9	4.46059e-10	0.326678	1	1	6.70738e-06
NGO	Cst3	6.07264e-10	0.274135	1	0.944	9.13142e-06
NGO	Abhd4	6.91866e-10	0.306565	1	0.949	1.04036e-05
NGO	Stx5a	7.63448e-10	0.38878	1	1	1.148e-05
NGO	Golga7	9.11706e-10	0.254597	1	0.977	1.37093e-05
NGO	Cox6c	1.12359e-09	0.316575	1	1	1.68954e-05
NGO	Bcl2l1	1.52833e-09	0.254062	1	0.893	2.29816e-05
NGO	Rpl27a	1.72779e-09	0.261049	1	1	2.59807e-05
NGO	Phb2	2.36923e-09	0.327637	1	0.989	3.56261e-05
NGO	Necab2	3.72748e-09	0.296822	1	0.977	5.60501e-05
NGO	Tomm20	4.7012e-09	0.279395	1	0.966	7.06919e-05
NGO	Pabpc1l	6.89016e-09	0.274312	0.978	0.944	0.000103607
NGO	Sod1	8.80927e-09	0.383246	1	1	0.000132465
NGO	Lrrc31	9.64793e-09	0.338539	1	0.989	0.000145076
NGO	Dnajc15	1.58434e-08	0.372738	1	0.977	0.000238237
NGO	Ppan	1.68187e-08	0.277757	1	0.989	0.000252902
NGO	Igf2bp3	3.17274e-08	0.339094	1	0.972	0.000477085
NGO	Rps27a	3.72576e-08	0.258062	1	1	0.000560242
NGO	Ndufa6	5.19849e-08	0.271142	1	1	0.000781697
NGO	Abcf3	5.50663e-08	0.260684	1	0.994	0.000828032
NGO	Wbp11	7.12649e-08	0.257393	1	0.994	0.00107161
NGO	Gpx3	7.28441e-08	0.27969	1	0.904	0.00109536
NGO	Tmed5	1.18619e-07	0.285536	1	0.989	0.00178368
NGO	Cdo1	1.2903e-07	0.325942	1	1	0.00194022
NGO	Cdc5l	1.74007e-07	0.280605	1	0.898	0.00261655
NGO	C130026I21Rik	2.04175e-07	0.423152	1	0.876	0.00307017
NGO	Intu	3.11994e-07	0.302863	1	1	0.00469145
NGO	Rab33b	6.10708e-07	0.347901	1	1	0.00918322
NGO	Tubb3	1.44525e-06	0.251517	1	0.949	0.0217322
NGO	9530091C08Rik	2.43694e-06	0.271915	1	1	0.0366442
NGO	Agtpbp1	7.19925e-06	0.268634	1	0.955	0.108255
NGO	Gm16702	1.03058e-05	0.382212	1	1	0.154968
NGO	Slc3a2	1.20153e-05	0.270844	1	1	0.180674
NGO	Pbld1	5.2008e-05	0.262235	1	1	0.782044
NGO	Ooep	0.00143701	0.273869	1	1	1
NGO	Nmrk1	0.00153759	0.293412	0.761	0.74	1
NGO	Sdcbp2	0.00802605	0.267673	0.913	0.797	1
GO1	Zfp616	4.77871e-24	0.922653	1	0.936	7.18574e-20
GO1	Eif2s2	1.07468e-22	1.19752	1	1	1.61599e-18
GO1	Baz1a	3.62655e-22	0.547322	1	0.988	5.45325e-18
GO1	Fam160a1	5.7347e-22	0.931256	0.98	1	8.62327e-18
GO1	Ssb	6.78562e-22	0.699481	1	1	1.02035e-17
GO1	Gdap1	6.94703e-22	0.594343	1	0.971	1.04462e-17
GO1	1190002N15Rik	2.34455e-21	0.639928	1	0.965	3.5255e-17
GO1	Hnrnpul2	2.5182e-21	0.521925	1	0.971	3.78662e-17
GO1	Slain1	3.40778e-21	0.832302	1	0.936	5.12427e-17
GO1	Oosp3	4.33705e-21	1.09404	1	0.994	6.52162e-17
GO1	Gm813	8.17218e-21	1.05465	1	1	1.22885e-16
GO1	Ybx3	1.18709e-20	0.764879	1	1	1.78502e-16
GO1	Kbtbd8	1.18709e-20	0.645727	1	1	1.78502e-16
GO1	Bod1l	1.39704e-20	0.653406	1	1	2.10074e-16
GO1	Eloc	1.42989e-20	0.699722	1	1	2.15013e-16
GO1	Siah2	1.8034e-20	0.782564	1	0.994	2.71178e-16
GO1	Dnajc21	2.86342e-20	0.610475	1	1	4.30573e-16
GO1	Jak2	3.63946e-20	0.553324	0.98	0.959	5.47266e-16
GO1	Rab21	4.96709e-20	0.569309	1	0.965	7.46902e-16
GO1	Bmp15	5.32465e-20	0.886636	1	1	8.00668e-16
GO1	4921524J17Rik	8.21726e-20	0.853445	1	1	1.23563e-15
GO1	E330017A01Rik	9.00071e-20	0.959006	1	1	1.35344e-15
GO1	Eif5b	1.07957e-19	1.0088	1	1	1.62335e-15
GO1	Mtrf1	1.10436e-19	0.970934	1	1	1.66063e-15
GO1	3110009E18Rik	1.10436e-19	0.835511	1	1	1.66063e-15
GO1	Agr3	1.26536e-19	0.849066	1	1	1.90273e-15
GO1	Ccdc47	1.32403e-19	0.564061	1	1	1.99094e-15
GO1	Smc4	1.4827e-19	0.419062	1	1	2.22953e-15
GO1	Slirp	1.65998e-19	0.766494	0.98	0.988	2.49611e-15
GO1	Mbtd1	1.85769e-19	0.770423	1	0.971	2.79341e-15
GO1	Gm11665	2.43528e-19	0.591489	1	0.988	3.66192e-15
GO1	Rps12	2.78684e-19	0.688695	1	1	4.19057e-15
GO1	Pdcd7	3.04857e-19	0.641265	1	1	4.58413e-15
GO1	Cwf19l2	3.64701e-19	0.854562	1	1	5.48401e-15
GO1	Senp6	4.17069e-19	0.49427	0.98	1	6.27147e-15
GO1	Ddx3x	4.26492e-19	0.646031	1	1	6.41316e-15
GO1	Foxj3	4.87609e-19	0.625366	1	1	7.33218e-15
GO1	Cnot6l	5.09844e-19	0.571567	1	1	7.66653e-15
GO1	Kbtbd7	6.23746e-19	0.588156	0.98	0.924	9.37928e-15
GO1	Glce	6.35802e-19	0.429739	1	0.953	9.56055e-15
GO1	Tiam1	1.38137e-18	0.521172	1	0.977	2.07716e-14
GO1	Ccdc58	1.50879e-18	0.803092	1	1	2.26877e-14
GO1	Hmgb2	1.50879e-18	0.501964	1	1	2.26877e-14
GO1	Top1	1.92107e-18	0.436364	1	1	2.88871e-14
GO1	Sfpq	2.02924e-18	0.49061	0.98	0.994	3.05137e-14
GO1	1700018B24Rik	2.19096e-18	0.640285	1	1	3.29455e-14
GO1	1110059G10Rik	2.23945e-18	0.690096	1	1	3.36746e-14
GO1	Ctnna3	2.28731e-18	0.546572	1	0.965	3.43944e-14
GO1	Rock1	2.44421e-18	0.877624	1	1	3.67536e-14
GO1	Smim11	2.66744e-18	0.692694	1	1	4.01104e-14
GO1	Mrps31	3.99107e-18	0.762679	0.98	0.994	6.00137e-14
GO1	Ddx18	4.30631e-18	0.523108	1	1	6.47541e-14
GO1	Rps15a	4.90474e-18	0.769578	1	1	7.37525e-14
GO1	Ibtk	5.58465e-18	0.550806	0.98	0.988	8.39764e-14
GO1	Ube2u	5.65103e-18	0.448201	0.961	0.849	8.49745e-14
GO1	Kdm6a	6.17656e-18	0.430967	0.98	0.93	9.28769e-14
GO1	Cdh1	6.92394e-18	0.527651	0.98	0.965	1.04115e-13
GO1	Zcchc10	6.93184e-18	0.70307	1	1	1.04234e-13
GO1	Nexn	8.06054e-18	0.96052	1	1	1.21206e-13
GO1	Dnaja1	8.4151e-18	0.433336	1	1	1.26538e-13
GO1	Rpl36al	9.17104e-18	0.468594	1	1	1.37905e-13
GO1	Ndufaf2	9.57376e-18	0.934578	1	1	1.43961e-13
GO1	Cenpq	9.57376e-18	0.626159	1	0.994	1.43961e-13
GO1	Sec62	9.78161e-18	1.02223	1	1	1.47086e-13
GO1	Oca2	1.12616e-17	0.508726	0.941	0.767	1.69341e-13
GO1	Phf3	1.13667e-17	0.488994	1	0.994	1.7092e-13
GO1	Zc3h15	1.16129e-17	0.372486	1	1	1.74623e-13
GO1	Mapk8	1.32036e-17	0.529683	0.98	0.988	1.98543e-13
GO1	Pfdn4	1.40794e-17	0.792406	1	1	2.11713e-13
GO1	Akap17b	1.43836e-17	0.725879	1	1	2.16286e-13
GO1	Satb1	1.78031e-17	0.447855	0.98	0.988	2.67706e-13
GO1	Zfp735	1.7987e-17	0.545935	0.98	0.919	2.7047e-13
GO1	AI987944	2.15628e-17	0.489786	1	1	3.2424e-13
GO1	Nfxl1	2.29437e-17	0.467976	1	0.953	3.45004e-13
GO1	Rbm27	2.841e-17	0.491056	1	1	4.27201e-13
GO1	Ctnnb1	2.96386e-17	0.481251	1	0.994	4.45675e-13
GO1	Trim24	3.09171e-17	0.498956	0.98	0.988	4.64901e-13
GO1	Lgsn	4.04585e-17	0.618475	1	0.93	6.08375e-13
GO1	Cd55	4.06837e-17	0.566499	1	1	6.11761e-13
GO1	Lamb1	4.06837e-17	0.550798	1	0.994	6.11761e-13
GO1	Nectin3	4.1989e-17	0.557192	0.98	0.994	6.31389e-13
GO1	Suz12	4.66487e-17	0.561056	0.98	0.994	7.01457e-13
GO1	Bmi1	5.4607e-17	0.554369	0.98	0.988	8.21125e-13
GO1	Lmo7	5.57692e-17	0.497509	1	1	8.38602e-13
GO1	Fmn2	6.05092e-17	0.715112	0.98	0.953	9.09877e-13
GO1	Mrps33	7.17051e-17	0.866948	1	1	1.07823e-12
GO1	Ugcg	8.29789e-17	0.475538	1	0.977	1.24775e-12
GO1	Krt12	8.90693e-17	0.544603	1	0.872	1.33933e-12
GO1	Oosp2	9.02149e-17	0.817234	1	1	1.35656e-12
GO1	D6Ertd474e	1.06564e-16	0.468739	1	1	1.6024e-12
GO1	Ireb2	1.08351e-16	0.43182	0.961	0.948	1.62928e-12
GO1	Rdx	1.15801e-16	0.433287	1	1	1.7413e-12
GO1	Larp7	2.487e-16	0.640555	1	0.994	3.7397e-12
GO1	Fam133b	2.487e-16	0.466792	1	1	3.7397e-12
GO1	Cox17	2.5913e-16	0.724444	1	1	3.89653e-12
GO1	Ckap2	3.18104e-16	0.37711	1	1	4.78334e-12
GO1	Sms	3.24684e-16	0.4468	1	1	4.88227e-12
GO1	Slc9b1	3.49883e-16	0.646231	0.941	0.826	5.26119e-12
GO1	Rpl39	3.82379e-16	0.763407	1	1	5.74983e-12
GO1	Nsrp1	3.90266e-16	0.730942	1	1	5.86843e-12
GO1	Cenpk	5.08617e-16	0.588332	0.961	1	7.64807e-12
GO1	Hivep1	5.40599e-16	0.552884	1	0.988	8.12898e-12
GO1	Eny2	7.18068e-16	0.625954	1	1	1.07976e-11
GO1	4930451I11Rik	8.27149e-16	0.61316	1	0.983	1.24378e-11
GO1	2500002B13Rik	8.61287e-16	0.642781	1	1	1.29512e-11
GO1	Ktn1	9.52655e-16	0.726985	1	1	1.43251e-11
GO1	A630095E13Rik	9.84749e-16	0.715656	0.961	0.721	1.48077e-11
GO1	Papd7	1.21272e-15	0.49998	1	1	1.82356e-11
GO1	Fam162b	1.23006e-15	0.643697	0.961	0.721	1.84964e-11
GO1	AU016765	1.26161e-15	0.490995	1	0.965	1.89709e-11
GO1	Cnot11	1.34044e-15	0.412161	1	0.977	2.01562e-11
GO1	Slc23a2	1.39258e-15	0.467448	0.961	0.959	2.09402e-11
GO1	Thoc7	1.80979e-15	0.439353	1	1	2.72138e-11
GO1	Wapl	1.88334e-15	0.549437	1	0.983	2.83197e-11
GO1	Srek1ip1	2.03979e-15	0.579752	1	1	3.06723e-11
GO1	Asxl1	2.1646e-15	0.320166	0.98	0.977	3.25491e-11
GO1	Aig1	2.25326e-15	0.8228	1	1	3.38822e-11
GO1	Foxo1	2.48869e-15	0.453474	0.98	1	3.74225e-11
GO1	Uso1	2.53861e-15	0.382293	1	1	3.8173e-11
GO1	Ubl5	2.9167e-15	0.561916	1	1	4.38584e-11
GO1	Npm1	3.22019e-15	0.615242	1	1	4.8422e-11
GO1	Cplx2	3.38624e-15	0.308152	0.922	0.715	5.09189e-11
GO1	Gnrh1	3.77036e-15	0.779166	1	0.971	5.66949e-11
GO1	Ccdc36	3.91546e-15	0.545597	0.961	0.959	5.88767e-11
GO1	Pcbp1	4.68435e-15	0.665828	1	1	7.04386e-11
GO1	Atp2a2	4.96893e-15	0.449214	1	1	7.47179e-11
GO1	Rpl39l	5.375e-15	0.537924	1	1	8.08239e-11
GO1	Ctbp2	5.58974e-15	0.568144	0.98	0.988	8.40529e-11
GO1	Tma16	5.59011e-15	0.604178	1	1	8.40585e-11
GO1	Psip1	5.70082e-15	0.611395	1	1	8.57233e-11
GO1	Tmcc3	7.07054e-15	0.467933	1	1	1.0632e-10
GO1	Med31	7.21006e-15	0.375984	1	1	1.08418e-10
GO1	Cpb2	7.35179e-15	0.591566	0.941	1	1.10549e-10
GO1	Rragc	7.49476e-15	0.493268	0.98	0.977	1.12699e-10
GO1	Atp13a3	8.81111e-15	0.350367	0.922	0.89	1.32493e-10
GO1	Sgo1	9.28999e-15	0.942792	1	1	1.39694e-10
GO1	Hpf1	9.28999e-15	0.69455	1	1	1.39694e-10
GO1	Ptges3l	9.43818e-15	0.468136	0.941	0.953	1.41922e-10
GO1	Metap2	9.47249e-15	0.297943	1	1	1.42438e-10
GO1	Kcmf1	1.02385e-14	0.524955	0.98	1	1.53956e-10
GO1	Ankrd44	1.17175e-14	0.528621	0.941	0.977	1.76196e-10
GO1	Elmod2	1.18405e-14	0.412761	0.98	0.983	1.78046e-10
GO1	Itga6	1.19413e-14	0.417615	0.961	0.965	1.79562e-10
GO1	Son	1.24302e-14	0.725598	1	1	1.86913e-10
GO1	Dynll2	1.24302e-14	0.435627	1	1	1.86913e-10
GO1	Rnf24	1.5082e-14	0.887212	1	1	2.26789e-10
GO1	Rmnd5a	1.59499e-14	0.346755	0.961	0.959	2.39839e-10
GO1	Actr2	1.75819e-14	0.336189	0.941	0.977	2.64379e-10
GO1	Yap1	1.8641e-14	0.456178	0.961	0.988	2.80305e-10
GO1	Dcp1a	2.05253e-14	0.501727	1	0.994	3.08638e-10
GO1	7420461P10Rik	2.1329e-14	0.677411	1	0.994	3.20724e-10
GO1	Crnkl1	2.48652e-14	0.469976	1	1	3.73898e-10
GO1	Oosp1	2.53459e-14	0.502625	1	1	3.81126e-10
GO1	Omt2a	2.58358e-14	0.550998	1	1	3.88492e-10
GO1	Cmc1	2.65876e-14	0.557744	0.98	0.994	3.99798e-10
GO1	Obox5	2.95306e-14	0.609466	1	0.977	4.44052e-10
GO1	Rfwd2	3.00474e-14	0.441854	0.961	0.959	4.51822e-10
GO1	Aspm	3.24921e-14	0.478874	1	1	4.88584e-10
GO1	Scpep1	4.00591e-14	0.433228	0.961	1	6.02369e-10
GO1	Lpl	4.15317e-14	0.33356	0.961	0.895	6.24512e-10
GO1	Hypk	4.3221e-14	0.706576	1	1	6.49915e-10
GO1	Mtus1	4.57518e-14	0.447105	1	1	6.8797e-10
GO1	Rps17	4.57518e-14	0.426778	1	1	6.8797e-10
GO1	Omt2b	4.84281e-14	0.662586	1	1	7.28214e-10
GO1	Nin	5.42499e-14	0.430962	1	0.988	8.15756e-10
GO1	Tfap2e	6.04184e-14	0.379904	0.941	0.942	9.08511e-10
GO1	Dennd5b	6.19176e-14	0.989346	1	1	9.31055e-10
GO1	Ermp1	6.42973e-14	0.423325	1	1	9.66838e-10
GO1	Slain2	6.93296e-14	0.342392	1	1	1.04251e-09
GO1	Lsm14b	7.19846e-14	0.481141	0.98	0.988	1.08243e-09
GO1	Wwp1	7.33516e-14	0.351201	0.941	1	1.10299e-09
GO1	Atp5k	7.47486e-14	0.643103	1	1	1.124e-09
GO1	Sem1	7.61672e-14	0.759911	1	1	1.14533e-09
GO1	Zcchc8	8.05835e-14	0.33371	0.98	1	1.21173e-09
GO1	Adgra3	8.35127e-14	0.36847	0.961	0.959	1.25578e-09
GO1	Gas5	9.35995e-14	0.722068	0.961	0.983	1.40746e-09
GO1	Ndufaf4	9.36281e-14	0.432967	1	1	1.40789e-09
GO1	AA545190	9.53835e-14	0.644415	1	0.977	1.43428e-09
GO1	Hsf2bp	9.5398e-14	0.96965	1	1	1.4345e-09
GO1	Pcbd2	9.72009e-14	0.49265	1	1	1.46161e-09
GO1	Stk35	9.81133e-14	0.405063	0.98	0.994	1.47533e-09
GO1	Snrnp27	1.00908e-13	0.540018	1	1	1.51735e-09
GO1	Pfdn1	1.06729e-13	0.633733	1	1	1.60489e-09
GO1	Ptpn22	1.10591e-13	0.455556	0.961	0.959	1.66296e-09
GO1	Wnk2	1.13938e-13	0.351983	0.98	0.994	1.71329e-09
GO1	Ppp2ca	1.21591e-13	0.351993	0.961	0.983	1.82837e-09
GO1	Wdr26	1.21621e-13	0.471828	0.98	0.988	1.82881e-09
GO1	Arpp19	1.23917e-13	0.577065	1	1	1.86334e-09
GO1	Trappc3l	1.28615e-13	0.552231	0.961	0.994	1.93398e-09
GO1	Dicer1	1.36012e-13	0.511421	1	1	2.04521e-09
GO1	Casp8ap2	1.60773e-13	0.429712	1	1	2.41754e-09
GO1	Rb1cc1	1.73152e-13	0.445651	1	0.994	2.60368e-09
GO1	1700015G11Rik	2.11279e-13	0.362807	0.882	0.698	3.17701e-09
GO1	Ddhd1	2.15479e-13	0.376666	0.961	0.948	3.24015e-09
GO1	1810037I17Rik	2.2021e-13	0.434284	1	1	3.3113e-09
GO1	Sclt1	2.26386e-13	0.405033	0.98	0.994	3.40417e-09
GO1	Ice1	2.45964e-13	0.47624	1	0.988	3.69856e-09
GO1	Mphosph10	2.59934e-13	0.394638	1	1	3.90862e-09
GO1	Fxr1	2.69674e-13	0.479565	1	1	4.05509e-09
GO1	Wdr70	2.72161e-13	0.361837	0.98	0.994	4.09249e-09
GO1	Eps8	2.74457e-13	0.354861	0.941	0.924	4.127e-09
GO1	Ggct	2.79773e-13	0.391092	1	1	4.20695e-09
GO1	Rif1	3.18132e-13	0.59062	1	1	4.78375e-09
GO1	Trps1	3.37519e-13	0.430173	0.902	0.837	5.07527e-09
GO1	Pan3	3.61591e-13	0.458891	0.961	0.988	5.43724e-09
GO1	0610040F04Rik	3.89078e-13	0.520765	0.98	1	5.85056e-09
GO1	Med21	3.89078e-13	0.38172	0.98	1	5.85056e-09
GO1	Ms4a6d	4.68328e-13	0.313385	0.902	0.802	7.04225e-09
GO1	Lmod3	5.27295e-13	0.332909	0.922	0.837	7.92894e-09
GO1	Csnk1g3	5.91321e-13	0.358089	1	1	8.8917e-09
GO1	Dek	6.02138e-13	0.532889	1	1	9.05435e-09
GO1	Abhd13	6.12974e-13	0.392908	0.961	0.983	9.21729e-09
GO1	Ing1	6.47381e-13	0.401738	1	1	9.73467e-09
GO1	Ccdc173	7.78963e-13	0.56889	0.882	0.93	1.17133e-08
GO1	Crk	8.33185e-13	0.365681	0.961	0.977	1.25286e-08
GO1	Jag1	8.48748e-13	0.473122	1	1	1.27626e-08
GO1	Ipo8	8.6417e-13	0.417626	1	0.994	1.29945e-08
GO1	Nusap1	8.95843e-13	0.32553	1	1	1.34708e-08
GO1	Cul4b	9.03925e-13	0.391423	0.98	0.994	1.35923e-08
GO1	Tnrc6b	9.28656e-13	0.494868	1	1	1.39642e-08
GO1	B4galt6	9.56517e-13	0.493	0.922	0.942	1.43831e-08
GO1	Ankfy1	9.62646e-13	0.565212	1	1	1.44753e-08
GO1	Ptpn21	1.01565e-12	0.428642	1	0.971	1.52723e-08
GO1	Ddx19a	1.05306e-12	0.570467	1	1	1.58348e-08
GO1	Cd226	1.06438e-12	0.605569	0.922	0.715	1.60051e-08
GO1	Fam25c	1.09596e-12	0.411496	0.941	0.727	1.648e-08
GO1	Znrf2	1.23719e-12	0.421837	0.98	0.988	1.86036e-08
GO1	Smc6	1.30542e-12	0.383598	1	1	1.96295e-08
GO1	Rps28	1.47911e-12	0.62701	1	1	2.22413e-08
GO1	Arih1	1.49163e-12	0.339439	0.98	0.971	2.24296e-08
GO1	Speer5-ps1	1.5057e-12	0.443532	1	1	2.26412e-08
GO1	Dock7	1.53023e-12	0.257686	0.961	0.959	2.30101e-08
GO1	N4bp2l2	1.67541e-12	0.367955	0.98	1	2.51932e-08
GO1	Dnajb4	1.72067e-12	0.530431	0.98	0.994	2.58737e-08
GO1	Map4k5	1.89711e-12	0.427812	0.98	0.988	2.85269e-08
GO1	Cenpf	1.89722e-12	0.274213	1	1	2.85285e-08
GO1	Ankrd17	2.00084e-12	0.509266	0.961	1	3.00867e-08
GO1	Shoc2	2.00087e-12	0.639878	1	1	3.00871e-08
GO1	Unc5c	2.14305e-12	0.313915	0.922	0.855	3.2225e-08
GO1	Gm15698	2.1861e-12	0.561013	1	1	3.28724e-08
GO1	Zfp952	2.26469e-12	0.422213	1	0.983	3.40541e-08
GO1	Skp1a	2.3052e-12	0.381609	1	1	3.46633e-08
GO1	Rbm22	2.47395e-12	0.424673	1	0.994	3.72008e-08
GO1	0610009B22Rik	2.54027e-12	0.520557	0.98	0.994	3.81981e-08
GO1	Nup153	2.56853e-12	0.362877	0.902	0.919	3.8623e-08
GO1	Rpl37	2.60841e-12	0.388107	1	1	3.92227e-08
GO1	Dbi	2.8486e-12	0.510364	1	1	4.28344e-08
GO1	D16Ertd519e	2.93817e-12	0.354971	0.941	0.913	4.41813e-08
GO1	Rab3gap1	2.95063e-12	0.369778	1	1	4.43687e-08
GO1	Fmnl3	3.08281e-12	0.338571	0.98	0.983	4.63563e-08
GO1	Rnf38	3.08319e-12	0.506323	0.98	0.994	4.63619e-08
GO1	Rgs10	3.26869e-12	0.506442	0.941	0.895	4.91513e-08
GO1	Rfpl4	3.27872e-12	0.466474	1	1	4.93021e-08
GO1	Sec61g	3.27872e-12	0.451908	1	1	4.93021e-08
GO1	Platr14	3.50674e-12	0.459899	0.941	0.953	5.27308e-08
GO1	Sptlc2	3.51658e-12	0.481622	0.961	0.988	5.28788e-08
GO1	Rgs2	3.51705e-12	0.448204	1	1	5.28859e-08
GO1	Psma7	3.57924e-12	0.374453	1	1	5.3821e-08
GO1	Scoc	3.77214e-12	0.340537	0.961	0.994	5.67217e-08
GO1	Polr2l	4.04578e-12	0.429568	1	1	6.08364e-08
GO1	Esyt2	4.09728e-12	0.305492	0.941	0.942	6.16109e-08
GO1	Llph	4.33862e-12	0.362672	1	1	6.52398e-08
GO1	Akap5	4.81723e-12	0.981157	1	1	7.24366e-08
GO1	Fam46c	4.81723e-12	0.437644	1	0.994	7.24366e-08
GO1	1300002E11Rik	4.81723e-12	0.431598	0.98	1	7.24366e-08
GO1	Cenpe	4.98798e-12	0.407177	1	1	7.50043e-08
GO1	Bmp6	5.42949e-12	0.277437	0.922	0.965	8.16432e-08
GO1	Selenot	5.43725e-12	0.359113	0.961	0.971	8.176e-08
GO1	Lrrfip1	5.73234e-12	0.373795	1	1	8.61972e-08
GO1	Ncapg2	5.80501e-12	0.346444	0.922	0.948	8.72899e-08
GO1	Ufsp2	6.14398e-12	0.363829	0.98	0.988	9.23871e-08
GO1	Mphosph8	6.36103e-12	0.371644	1	1	9.56508e-08
GO1	Rasa1	6.46747e-12	0.369675	0.961	0.971	9.72513e-08
GO1	Klhl14	6.7548e-12	0.330842	0.882	0.698	1.01572e-07
GO1	Usp9x	7.69385e-12	0.502012	1	1	1.15692e-07
GO1	Siah1a	7.96273e-12	0.356921	0.902	0.936	1.19736e-07
GO1	Rell1	8.243e-12	0.339747	0.98	0.988	1.2395e-07
GO1	Utp11	8.24342e-12	0.356938	1	0.994	1.23956e-07
GO1	C87499	8.37376e-12	0.508801	1	0.948	1.25916e-07
GO1	Magohb	9.20963e-12	0.353744	0.941	0.971	1.38485e-07
GO1	Reps1	1.0619e-11	0.312375	0.922	0.948	1.59678e-07
GO1	Kdm2b	1.12307e-11	0.355327	1	0.983	1.68877e-07
GO1	Cnot7	1.14253e-11	0.514236	1	1	1.71803e-07
GO1	Rybp	1.22347e-11	0.368991	1	1	1.83973e-07
GO1	Mrpl48	1.26602e-11	0.339379	1	1	1.90371e-07
GO1	Rpl24	1.28783e-11	0.331022	0.98	1	1.93651e-07
GO1	Abhd17b	1.451e-11	0.404107	0.961	0.988	2.18187e-07
GO1	Akap1	1.69127e-11	0.267088	1	0.988	2.54316e-07
GO1	Pin4	1.74971e-11	0.731466	1	0.994	2.63103e-07
GO1	Lrp1b	1.89915e-11	0.281088	0.824	0.616	2.85575e-07
GO1	Tex26	2.24671e-11	0.44936	1	0.703	3.37837e-07
GO1	Mob4	2.45399e-11	0.587471	1	1	3.69006e-07
GO1	Fcf1	2.76086e-11	0.439531	1	1	4.15151e-07
GO1	Tomm7	2.80766e-11	0.322283	0.98	1	4.22188e-07
GO1	Cited2	2.90161e-11	0.454096	0.961	0.971	4.36315e-07
GO1	Luc7l3	2.9036e-11	0.414283	1	1	4.36614e-07
GO1	Abl2	2.97761e-11	0.40009	0.98	0.994	4.47744e-07
GO1	Cnst	3.02328e-11	0.364786	0.961	0.913	4.54611e-07
GO1	Nasp	3.1052e-11	0.345293	1	1	4.66928e-07
GO1	Washc4	3.1577e-11	1.23441	1	1	4.74823e-07
GO1	Calm1	3.32048e-11	0.451777	1	1	4.993e-07
GO1	Gipc2	3.41026e-11	0.435787	0.98	0.919	5.128e-07
GO1	Brd8	3.85965e-11	1.33408	1	1	5.80376e-07
GO1	Fbxo33	4.12863e-11	0.337161	0.961	0.895	6.20823e-07
GO1	Pawr	4.17695e-11	0.315152	0.941	0.942	6.28088e-07
GO1	Ubn1	4.25961e-11	0.316008	0.902	0.977	6.40518e-07
GO1	Mctp2	4.84032e-11	0.309152	0.882	0.948	7.27839e-07
GO1	Ptpre	4.91142e-11	0.412408	0.98	0.971	7.3853e-07
GO1	Spata24	5.20383e-11	0.498552	0.961	0.971	7.825e-07
GO1	Rpa3	5.2073e-11	0.254164	0.98	1	7.83022e-07
GO1	Hmgn5	5.29084e-11	0.343895	0.961	0.971	7.95583e-07
GO1	Rictor	5.4092e-11	0.314593	0.941	0.948	8.13381e-07
GO1	Bod1	6.24568e-11	0.314306	0.922	0.994	9.39163e-07
GO1	Gm13023	6.78452e-11	0.493603	1	1	1.02019e-06
GO1	Rps21	6.78452e-11	0.335726	1	1	1.02019e-06
GO1	Med13l	6.87946e-11	0.318793	0.941	0.953	1.03446e-06
GO1	Pramef12	6.89729e-11	0.38891	1	0.994	1.03715e-06
GO1	Ppig	7.12837e-11	0.490885	1	1	1.07189e-06
GO1	Acbd3	7.12837e-11	0.435031	1	1	1.07189e-06
GO1	Bet1	7.24673e-11	0.396233	1	1	1.08969e-06
GO1	Prc1	7.36701e-11	0.627459	1	1	1.10778e-06
GO1	Mitd1	7.42779e-11	0.45854	0.98	0.994	1.11692e-06
GO1	Fsd1l	7.86611e-11	0.272201	0.961	0.983	1.18283e-06
GO1	4933427D06Rik	8.6824e-11	0.321618	1	1	1.30557e-06
GO1	Mex3c	9.04232e-11	0.281901	0.843	0.866	1.35969e-06
GO1	BC100530	9.07256e-11	0.469581	0.941	0.727	1.36424e-06
GO1	Rbm3	9.27058e-11	0.32602	1	1	1.39402e-06
GO1	H3f3a	1.00608e-10	0.338248	1	1	1.51284e-06
GO1	Fyn	1.03092e-10	0.325093	0.98	0.983	1.5502e-06
GO1	Fam199x	1.12787e-10	0.346982	0.98	1	1.69597e-06
GO1	Serpinb12	1.13569e-10	0.375385	0.98	0.907	1.70774e-06
GO1	Ncoa6	1.15359e-10	0.292083	0.902	0.971	1.73465e-06
GO1	2210406O10Rik	1.15532e-10	0.482286	0.98	0.971	1.73725e-06
GO1	Magoh	1.16524e-10	0.340602	1	1	1.75216e-06
GO1	Smarca5	1.24358e-10	0.336276	0.98	0.988	1.86997e-06
GO1	Msl1	1.26374e-10	0.281236	0.961	0.983	1.90029e-06
GO1	Arid1a	1.28475e-10	0.47719	1	1	1.93188e-06
GO1	Smurf2	1.30496e-10	0.401112	0.98	0.965	1.96227e-06
GO1	Ncapd3	1.32719e-10	0.353617	1	1	1.99569e-06
GO1	Trip12	1.37099e-10	0.425112	1	1	2.06156e-06
GO1	Socs7	1.44836e-10	0.304467	0.98	0.948	2.1779e-06
GO1	Slc7a11	1.51047e-10	0.282664	0.961	0.977	2.27129e-06
GO1	Spry4	1.53448e-10	0.462911	1	0.849	2.30739e-06
GO1	Fam13c	1.58626e-10	0.551169	1	0.994	2.38525e-06
GO1	Phf12	1.80338e-10	0.307751	0.961	0.965	2.71174e-06
GO1	Cox7a2	1.83443e-10	0.431348	1	1	2.75843e-06
GO1	Snrpa1	1.83443e-10	0.335019	1	1	2.75843e-06
GO1	Abcb4	1.90773e-10	0.395401	0.961	0.913	2.86865e-06
GO1	Atmin	2.18758e-10	0.309719	0.922	0.977	3.28947e-06
GO1	Cdyl	2.18914e-10	0.277834	0.98	0.977	3.29182e-06
GO1	Arid2	2.23586e-10	0.292127	0.902	0.959	3.36206e-06
GO1	Orc6	2.26107e-10	0.272576	0.98	1	3.39997e-06
GO1	Amfr	2.54978e-10	0.395139	0.98	0.994	3.8341e-06
GO1	Ndufc1	2.78413e-10	0.478083	1	1	4.18649e-06
GO1	2810408I11Rik	2.78413e-10	0.311426	1	1	4.18649e-06
GO1	Tmem60	3.01531e-10	0.305076	1	1	4.53412e-06
GO1	Loxl2	3.1629e-10	1.1167	1	1	4.75606e-06
GO1	Tacc2	3.34366e-10	0.345345	0.941	0.994	5.02787e-06
GO1	4933408N05Rik	3.46569e-10	0.290491	0.863	0.855	5.21136e-06
GO1	Paip2b	3.53527e-10	0.518758	1	1	5.31598e-06
GO1	Sfmbt1	3.53527e-10	0.33178	1	0.994	5.31598e-06
GO1	Rubcn	3.76676e-10	0.379961	0.98	0.988	5.66407e-06
GO1	Dse	3.79893e-10	0.335168	0.882	0.942	5.71246e-06
GO1	Wtap	3.82711e-10	0.464788	1	1	5.75482e-06
GO1	1810022K09Rik	3.88807e-10	0.583042	0.98	0.988	5.84649e-06
GO1	Pla2g4c	4.01336e-10	0.524562	1	1	6.0349e-06
GO1	Atp2c1	4.14242e-10	0.295158	0.98	1	6.22896e-06
GO1	Ccnyl1	4.21448e-10	0.301817	0.882	0.919	6.33732e-06
GO1	Khdc1a	4.34199e-10	0.355464	1	0.965	6.52905e-06
GO1	Gm10436	4.4128e-10	0.510105	1	1	6.63553e-06
GO1	Rgs17	4.4128e-10	0.315786	1	1	6.63553e-06
GO1	Enah	4.6617e-10	0.252655	0.941	0.983	7.0098e-06
GO1	Eapp	4.77508e-10	0.895545	1	1	7.18029e-06
GO1	Stard13	4.79254e-10	0.425859	0.882	0.866	7.20654e-06
GO1	Sap30l	4.91927e-10	0.299277	0.922	0.965	7.3971e-06
GO1	Nlrp4e	5.20795e-10	0.276711	0.98	0.855	7.8312e-06
GO1	Cfap97	5.33145e-10	0.350106	1	1	8.0169e-06
GO1	Ralbp1	5.50171e-10	0.398372	1	1	8.27292e-06
GO1	6430710C18Rik	5.74478e-10	0.284047	0.922	0.948	8.63842e-06
GO1	Gm11545	5.85804e-10	0.354115	0.961	0.994	8.80874e-06
GO1	Gcc2	5.85829e-10	0.384737	1	1	8.80912e-06
GO1	Atxn2l	6.64039e-10	0.269356	1	0.994	9.98515e-06
GO1	Picalm	6.84725e-10	0.271977	0.941	0.977	1.02962e-05
GO1	Arid4a	6.90249e-10	0.339817	0.902	0.994	1.03793e-05
GO1	Ppm1b	7.23616e-10	0.381037	0.98	0.994	1.0881e-05
GO1	Cir1	7.29292e-10	0.329552	1	1	1.09664e-05
GO1	Gm13084	7.88412e-10	0.352471	1	0.994	1.18554e-05
GO1	Clcc1	8.00785e-10	0.482738	0.98	1	1.20414e-05
GO1	Tac2	8.0413e-10	0.429217	0.922	0.855	1.20917e-05
GO1	Tcl1b1	8.13347e-10	0.426584	1	1	1.22303e-05
GO1	Tbc1d14	8.85859e-10	0.378082	0.98	0.983	1.33207e-05
GO1	Defb50	8.8588e-10	0.266997	0.804	0.703	1.3321e-05
GO1	Hnrnpu	8.92857e-10	0.271254	1	0.994	1.34259e-05
GO1	Nlrp9b	9.20998e-10	0.517964	1	0.988	1.3849e-05
GO1	Cflar	9.21007e-10	0.700408	1	1	1.38492e-05
GO1	Rps29	9.50022e-10	0.448771	1	1	1.42855e-05
GO1	Slc39a10	1.01075e-09	0.413907	1	1	1.51987e-05
GO1	Ttk	1.02652e-09	0.38838	1	1	1.54357e-05
GO1	Dnajc8	1.02652e-09	0.319258	1	1	1.54357e-05
GO1	Xrn2	1.0506e-09	0.271388	0.98	0.994	1.57979e-05
GO1	Ccdc186	1.07526e-09	0.266243	1	1	1.61687e-05
GO1	Cenph	1.092e-09	0.372718	0.98	1	1.64205e-05
GO1	Mki67	1.14373e-09	0.358888	0.961	0.994	1.71983e-05
GO1	Haus3	1.2546e-09	0.371152	1	1	1.88654e-05
GO1	Snrpg	1.31387e-09	0.342891	1	1	1.97566e-05
GO1	2018-03-06	1.35441e-09	0.455132	0.961	0.977	2.03662e-05
GO1	Ube2k	1.46298e-09	0.277112	1	1	2.19988e-05
GO1	Rpl41	1.55546e-09	0.458126	1	1	2.33894e-05
GO1	Polr2k	1.65363e-09	0.627105	1	1	2.48656e-05
GO1	Atp5j2	1.70495e-09	0.481471	1	1	2.56373e-05
GO1	Nlrp4b	1.70495e-09	0.387879	0.98	1	2.56373e-05
GO1	Zcchc2	1.75922e-09	0.259593	0.902	0.936	2.64533e-05
GO1	Gm4566	1.83911e-09	0.343226	0.922	0.983	2.76546e-05
GO1	Tekt4	1.96566e-09	0.384458	0.882	0.866	2.95576e-05
GO1	Epc2	2.1866e-09	0.260426	0.902	0.901	3.288e-05
GO1	Snrpe	2.20863e-09	0.338621	1	1	3.32111e-05
GO1	Lsm14a	2.24237e-09	0.33082	0.961	1	3.37185e-05
GO1	Cenpa	2.38255e-09	0.343613	1	1	3.58264e-05
GO1	Asf1a	2.56978e-09	0.472937	1	1	3.86418e-05
GO1	Minos1	2.56978e-09	0.393266	1	1	3.86418e-05
GO1	Fam162a	2.56978e-09	0.324701	1	1	3.86418e-05
GO1	Ezh2	2.56978e-09	0.310737	1	1	3.86418e-05
GO1	Kif23	2.60891e-09	0.29194	1	0.994	3.92302e-05
GO1	Smco4	2.6691e-09	0.289494	0.863	0.802	4.01352e-05
GO1	Dcbld2	2.6972e-09	0.312513	0.902	0.948	4.05579e-05
GO1	Tmem57	2.72888e-09	0.295296	0.922	0.988	4.10342e-05
GO1	Foxn2	2.74955e-09	0.284058	0.941	0.983	4.1345e-05
GO1	Arfgef1	3.14976e-09	0.36899	0.98	0.994	4.7363e-05
GO1	Fndc3a	3.37007e-09	0.289959	1	1	5.06757e-05
GO1	Rpl37rt	3.47272e-09	0.28389	1	1	5.22193e-05
GO1	Pld1	3.52504e-09	0.431746	1	0.983	5.3006e-05
GO1	Polr1d	3.57841e-09	0.345534	1	1	5.38085e-05
GO1	Hnrnpa3	3.85652e-09	0.407971	0.98	1	5.79905e-05
GO1	BC048602	3.88235e-09	0.263361	0.863	0.791	5.83789e-05
GO1	Stt3b	3.91461e-09	0.346299	1	0.994	5.88641e-05
GO1	2810474O19Rik	3.91461e-09	0.339745	1	1	5.88641e-05
GO1	Rad23b	4.00297e-09	0.330104	0.98	0.983	6.01927e-05
GO1	Snhg18	4.06223e-09	0.266968	0.902	0.994	6.10838e-05
GO1	Oog1	4.21794e-09	0.319276	1	0.983	6.34252e-05
GO1	Fnbp4	4.28149e-09	0.438309	1	1	6.43808e-05
GO1	C330018D20Rik	4.34435e-09	0.294954	0.961	0.977	6.53259e-05
GO1	Zfp750	4.4617e-09	0.314519	0.902	0.953	6.70906e-05
GO1	Erh	4.7519e-09	0.338143	1	1	7.14543e-05
GO1	Ppfia1	4.89437e-09	0.399136	0.98	0.977	7.35966e-05
GO1	Mllt10	4.96857e-09	0.377292	1	1	7.47123e-05
GO1	Iqgap2	5.22532e-09	0.265108	0.902	0.971	7.85732e-05
GO1	Cks1b	5.51217e-09	0.34352	1	1	8.28865e-05
GO1	Uqcrb	5.8052e-09	0.701631	0.98	0.994	8.72927e-05
GO1	Mbd3l2	6.2321e-09	0.3022	0.902	0.709	9.3712e-05
GO1	Dpy30	6.29668e-09	0.341733	1	1	9.46831e-05
GO1	Gm16497	6.77838e-09	0.535548	1	0.994	0.000101926
GO1	Rps27a	6.87893e-09	0.349402	1	1	0.000103438
GO1	Npas2	7.22657e-09	0.254397	0.863	0.843	0.000108666
GO1	Nip7	7.34959e-09	0.505867	0.98	0.994	0.000110516
GO1	Foxm1	7.90764e-09	0.251996	0.882	0.936	0.000118907
GO1	Nfyc	8.08531e-09	0.418873	1	1	0.000121579
GO1	Clk1	9.08944e-09	0.287735	1	1	0.000136678
GO1	Ccdc105	9.31235e-09	0.30601	0.922	0.773	0.00014003
GO1	Obox2	9.60389e-09	0.490371	1	0.924	0.000144414
GO1	Scaf4	9.66471e-09	0.301258	0.863	0.878	0.000145328
GO1	Arhgap11a	9.91927e-09	0.356907	0.941	0.988	0.000149156
GO1	Cox7b	1.00667e-08	0.384445	1	1	0.000151373
GO1	Gspt2	1.05157e-08	0.294635	0.961	0.994	0.000158125
GO1	Timm8b	1.09054e-08	0.364876	0.98	0.994	0.000163984
GO1	Cycs	1.11458e-08	0.339637	1	1	0.000167599
GO1	Dyrk1a	1.13078e-08	0.31142	0.961	0.988	0.000170035
GO1	Psmb1	1.1812e-08	0.345814	1	1	0.000177617
GO1	Prpf38b	1.28845e-08	0.256743	1	1	0.000193744
GO1	Plekha3	1.36068e-08	0.287076	0.882	0.959	0.000204606
GO1	N4bp1	1.38475e-08	0.297848	0.961	0.983	0.000208224
GO1	Mei4	1.5057e-08	0.496757	0.804	0.733	0.000226412
GO1	Cecr2	1.51015e-08	0.357046	1	0.994	0.000227081
GO1	Uqcrh	1.53205e-08	0.372181	1	1	0.000230375
GO1	Mrps25	1.53205e-08	0.273956	1	1	0.000230375
GO1	Synj1	1.57678e-08	0.277934	1	1	0.000237101
GO1	Tsc22d2	1.62389e-08	0.291024	0.882	0.913	0.000244185
GO1	Evi5	1.64612e-08	0.344477	0.961	0.988	0.000247527
GO1	Rad21	1.68584e-08	0.292986	0.882	0.948	0.0002535
GO1	Txlng	1.74355e-08	0.308434	1	1	0.000262178
GO1	Dync1i2	1.76873e-08	0.34769	1	1	0.000265964
GO1	Fam229b	1.87303e-08	0.39283	1	0.994	0.000281648
GO1	Spast	1.89969e-08	0.25043	0.941	0.988	0.000285656
GO1	Usp34	1.90001e-08	0.347512	0.961	1	0.000285704
GO1	Churc1	1.91365e-08	0.636207	0.98	0.994	0.000287755
GO1	Smad3	1.93856e-08	0.30722	0.882	0.93	0.000291502
GO1	Ccl2	1.94671e-08	0.571979	0.843	0.738	0.000292727
GO1	Zcrb1	1.95515e-08	0.409637	1	1	0.000293996
GO1	Spire1	2.01084e-08	0.339344	0.961	0.971	0.00030237
GO1	Cep41	2.04076e-08	0.283337	1	1	0.000306869
GO1	Aass	2.22303e-08	0.368543	1	1	0.000334278
GO1	Dppa2	2.42034e-08	0.380128	1	0.965	0.000363946
GO1	Kiz	2.43229e-08	0.292101	0.902	0.959	0.000365743
GO1	Cand1	2.45562e-08	0.295937	0.98	0.988	0.000369251
GO1	Phf14	2.4557e-08	0.283758	1	1	0.000369264
GO1	Riok1	2.49081e-08	0.499188	1	1	0.000374543
GO1	Rbpj	2.59886e-08	0.28351	0.961	0.988	0.000390791
GO1	Ccdc174	2.63619e-08	0.259641	1	1	0.000396403
GO1	Aadac	2.71214e-08	0.328368	0.922	0.866	0.000407824
GO1	Gxylt1	2.74538e-08	0.379067	0.902	0.965	0.000412823
GO1	Acsl3	2.78978e-08	0.286796	0.98	1	0.000419499
GO1	Herpud2	3.07824e-08	0.344831	0.882	0.994	0.000462875
GO1	Zfp280b	3.44446e-08	0.299362	0.922	0.977	0.000517943
GO1	Ctdspl2	3.69586e-08	0.256437	0.922	0.983	0.000555747
GO1	Mrpl33	3.74983e-08	0.365733	1	0.994	0.000563862
GO1	Obox1	3.87901e-08	0.296343	1	0.895	0.000583287
GO1	Atp1a1	3.90898e-08	0.278235	0.941	0.977	0.000587793
GO1	Cenpj	3.91069e-08	0.276014	0.961	0.994	0.00058805
GO1	Ppp1r16b	4.19414e-08	0.525599	1	1	0.000630673
GO1	Camta1	4.37358e-08	0.291741	1	1	0.000657655
GO1	Exosc8	4.37358e-08	0.286054	1	1	0.000657655
GO1	Nsa2	4.43503e-08	0.321971	1	1	0.000666896
GO1	Brip1os	4.75506e-08	0.948762	1	1	0.000715018
GO1	Ppp4r2	4.85394e-08	0.413864	0.941	0.983	0.000729887
GO1	Cops8	5.31418e-08	0.477808	1	1	0.000799093
GO1	1700001L19Rik	5.42212e-08	0.27666	0.941	0.971	0.000815325
GO1	Hmgn2	5.61713e-08	0.440588	1	1	0.000844648
GO1	Hspb11	5.69498e-08	0.303754	0.961	0.988	0.000856354
GO1	Snrpd1	5.69545e-08	0.258887	1	1	0.000856424
GO1	Gm17751	5.90687e-08	0.395867	1	0.86	0.000888215
GO1	Smad4	6.05698e-08	0.368839	0.941	0.971	0.000910788
GO1	Slfn5	6.27405e-08	0.589326	1	1	0.000943428
GO1	Brd1	6.36018e-08	0.295231	0.922	0.994	0.00095638
GO1	Rtf1	6.44956e-08	0.256695	1	1	0.00096982
GO1	Pik3c2a	6.72157e-08	0.310446	0.98	0.988	0.00101072
GO1	Zcchc9	6.72157e-08	0.277422	0.941	1	0.00101072
GO1	Pole4	6.90942e-08	0.273156	1	1	0.00103897
GO1	Spc24	7.50326e-08	0.381549	1	1	0.00112826
GO1	Gm3143	8.1464e-08	0.457945	1	1	0.00122497
GO1	Kmt2c	8.4876e-08	0.472781	0.961	1	0.00127628
GO1	Btg4	8.48767e-08	0.299851	1	1	0.00127629
GO1	Kremen1	8.61519e-08	0.26463	0.804	0.878	0.00129547
GO1	2410021H03Rik	8.63807e-08	0.41925	0.882	0.884	0.00129891
GO1	Rps13	1.11434e-07	0.324615	1	1	0.00167563
GO1	Cep57l1	1.12954e-07	0.36708	0.98	1	0.00169849
GO1	Ybx2	1.19237e-07	0.257278	0.961	1	0.00179296
GO1	Cetn3	1.24171e-07	0.362145	1	1	0.00186716
GO1	Nlrp4a	1.25859e-07	0.327811	1	0.994	0.00189254
GO1	Slc4a8	1.27569e-07	0.319272	1	0.994	0.00191825
GO1	Oog2	1.31057e-07	0.381014	1	1	0.0019707
GO1	Ndufb4	1.34637e-07	0.253982	1	1	0.00202454
GO1	Lsm3	1.49927e-07	0.401974	1	1	0.00225445
GO1	Pdzph1	1.52013e-07	0.392797	0.824	0.843	0.00228581
GO1	Fam126b	1.56078e-07	0.267873	0.941	1	0.00234694
GO1	Luc7l2	1.58189e-07	0.808109	1	1	0.00237868
GO1	Usmg5	1.60322e-07	0.497404	1	1	0.00241076
GO1	Dag1	1.69091e-07	0.335518	0.961	0.977	0.00254262
GO1	Wdr82	1.74835e-07	0.341756	0.941	0.983	0.00262899
GO1	Cage1	1.7488e-07	0.27351	0.98	0.994	0.00262967
GO1	Mdm4	1.76053e-07	0.396598	1	1	0.00264731
GO1	Sirt1	1.80438e-07	0.273493	0.941	0.884	0.00271324
GO1	Sub1	1.80815e-07	0.477825	1	1	0.00271891
GO1	Nlrp9c	1.92452e-07	0.385213	0.98	0.919	0.0028939
GO1	Plac8	2.0383e-07	0.313665	1	1	0.00306499
GO1	Nol8	2.17814e-07	0.276693	0.98	1	0.00327526
GO1	Bms1	2.29664e-07	0.337418	1	0.994	0.00345346
GO1	Iqcf5	2.35722e-07	0.273668	0.902	0.988	0.00354455
GO1	Nmt1	2.3582e-07	0.40994	1	1	0.00354603
GO1	Cox7c	2.38958e-07	0.30246	1	1	0.00359321
GO1	Mis18bp1	2.42136e-07	0.312082	1	1	0.003641
GO1	Ndufc2	2.45355e-07	0.345345	0.98	1	0.0036894
GO1	Pum2	2.58641e-07	0.310346	0.941	1	0.00388918
GO1	Wnk1	2.58646e-07	0.476252	0.961	1	0.00388927
GO1	Neil3	2.58648e-07	0.280875	1	1	0.0038893
GO1	Gckr	2.60356e-07	0.367261	0.98	0.994	0.00391498
GO1	Usp38	2.62921e-07	0.252623	0.863	0.959	0.00395354
GO1	Rfc3	2.65553e-07	0.367337	0.98	1	0.00399313
GO1	Naca	2.72636e-07	0.273041	1	1	0.00409963
GO1	Cenpw	2.79902e-07	0.250316	1	0.994	0.00420888
GO1	Ccdc59	2.87354e-07	0.273953	0.98	1	0.00432094
GO1	Arhgap12	2.94997e-07	0.340194	1	1	0.00443587
GO1	Tet3	3.00856e-07	0.411145	1	1	0.00452397
GO1	Rbx1	3.31891e-07	0.260893	1	1	0.00499065
GO1	Sycp2	3.40672e-07	0.323657	0.961	1	0.00512269
GO1	Higd1a	3.40675e-07	0.2842	0.98	1	0.00512273
GO1	Kif20b	3.40675e-07	0.274134	1	1	0.00512273
GO1	Myh2	3.73217e-07	0.253949	0.961	1	0.00561207
GO1	Wdr76	3.83057e-07	0.308131	1	1	0.00576003
GO1	Nfya	3.83057e-07	0.266178	0.98	1	0.00576003
GO1	Sec23ip	3.93144e-07	0.453658	1	1	0.0059117
GO1	Snrpb2	4.36115e-07	0.28849	1	1	0.00655786
GO1	Rspo2	4.71281e-07	0.31292	1	1	0.00708666
GO1	Ankrd49	4.96229e-07	0.34073	1	1	0.00746179
GO1	Eif4e1b	5.1577e-07	0.332597	1	0.994	0.00775563
GO1	Nlrp9a	5.1577e-07	0.289605	0.98	1	0.00775563
GO1	Slmap	5.22004e-07	0.259304	0.902	0.977	0.00784938
GO1	Ccnb3	5.24882e-07	0.264569	0.784	0.849	0.00789264
GO1	Ryk	5.52653e-07	0.287617	0.863	0.93	0.00831024
GO1	Jarid2	5.86413e-07	0.29254	0.98	1	0.00881789
GO1	Cdr2	5.9189e-07	0.400402	0.863	0.849	0.00890024
GO1	AU015836	5.93965e-07	0.323627	0.961	1	0.00893145
GO1	Rsrc2	6.57895e-07	0.308507	1	1	0.00989277
GO1	Nufip2	6.66337e-07	0.268225	0.98	1	0.0100197
GO1	Psme4	6.87668e-07	0.327364	0.843	0.942	0.0103405
GO1	Zmynd8	7.56708e-07	0.451514	1	1	0.0113786
GO1	Casc4	8.06212e-07	0.687938	1	1	0.012123
GO1	Ccne2	8.48047e-07	0.719188	0.98	1	0.0127521
GO1	Smim8	8.48047e-07	0.399631	0.98	1	0.0127521
GO1	Srp19	1.10431e-06	0.316107	0.961	1	0.0166055
GO1	C87977	1.13228e-06	0.384695	1	1	0.0170261
GO1	Celsr1	1.14019e-06	0.255881	0.863	0.913	0.017145
GO1	Gm4961	1.20522e-06	0.408113	1	1	0.0181229
GO1	Rpf2	1.33137e-06	0.272852	0.941	1	0.0200198
GO1	Bnc1	1.56175e-06	0.291222	0.902	0.965	0.0234841
GO1	Fnbp1l	1.60307e-06	0.341438	1	1	0.0241053
GO1	Swt1	1.62296e-06	0.310157	1	1	0.0244044
GO1	Rora	1.7572e-06	0.340397	0.98	0.959	0.0264231
GO1	Fkbp5	1.85778e-06	0.334922	0.98	0.977	0.0279355
GO1	Usp46	1.88089e-06	0.260122	0.941	1	0.028283
GO1	Gm973	1.89861e-06	0.276223	0.922	0.942	0.0285493
GO1	Zbed3	1.97537e-06	0.406241	1	1	0.0297037
GO1	Rps27l	1.99968e-06	0.321493	1	1	0.0300693
GO1	Herc2	2.02403e-06	0.280451	0.922	0.994	0.0304353
GO1	Xrcc5	2.0743e-06	0.272274	0.941	1	0.0311912
GO1	Lamtor5	2.07435e-06	0.316127	1	1	0.031192
GO1	Gtf3c6	2.31477e-06	0.257212	0.98	1	0.0348072
GO1	Ehf	2.36746e-06	0.406329	1	0.93	0.0355995
GO1	Zc3h8	2.38615e-06	0.31547	0.98	0.994	0.0358805
GO1	Mllt3	2.48967e-06	0.33522	1	1	0.0374372
GO1	Cttnbp2nl	2.80965e-06	0.28666	0.961	0.994	0.0422487
GO1	Tmem128	2.84346e-06	0.261952	0.941	0.988	0.0427571
GO1	Igf2bp2	2.94849e-06	0.261036	1	1	0.0443364
GO1	Mtdh	3.2073e-06	0.541334	0.98	1	0.0482282
GO1	Eef1b2	3.40536e-06	0.264702	1	1	0.0512064
GO1	Omd	3.44636e-06	0.705953	1	1	0.0518229
GO1	Fam117b	3.6139e-06	0.264742	0.922	0.983	0.0543422
GO1	Tob2	3.65845e-06	0.405656	0.98	0.988	0.0550121
GO1	Ubqln2	3.90638e-06	0.294	0.745	0.686	0.0587403
GO1	Paip2	4.17029e-06	0.280825	1	1	0.0627087
GO1	Anxa5	4.68186e-06	0.515501	0.882	0.953	0.0704011
GO1	Umodl1	4.75025e-06	0.413985	1	1	0.0714295
GO1	Rpp38	4.92137e-06	0.317358	1	1	0.0740026
GO1	Slc4a3	5.09898e-06	0.29961	0.882	0.843	0.0766733
GO1	Rgn	5.46947e-06	0.376855	0.843	0.878	0.0822445
GO1	Bckdhb	6.00805e-06	0.297122	0.961	0.994	0.0903431
GO1	Chsy1	6.86946e-06	0.286176	0.941	0.994	0.103296
GO1	Gmeb1	7.07222e-06	0.774233	1	1	0.106345
GO1	Lsm7	7.32259e-06	0.3101	1	1	0.11011
GO1	Rras2	7.75864e-06	0.261601	0.98	0.988	0.116667
GO1	Pbld1	8.03236e-06	0.535835	1	1	0.120783
GO1	Csrnp2	8.12466e-06	0.315152	0.941	0.988	0.122171
GO1	Ndufa1	8.21982e-06	0.411185	0.98	1	0.123601
GO1	Gm16702	8.41146e-06	0.62163	1	1	0.126483
GO1	Tmem69	9.43547e-06	0.738452	1	1	0.141881
GO1	Ywhag	9.65387e-06	0.325539	0.961	0.994	0.145165
GO1	1700034K08Rik	1.01257e-05	0.304613	0.902	0.936	0.152261
GO1	Rpl38	1.15858e-05	0.27506	1	1	0.174216
GO1	Prpf4b	1.25424e-05	0.309893	0.98	1	0.188599
GO1	Nap1l1	1.28292e-05	0.254998	0.98	1	0.192913
GO1	Actr10	1.2975e-05	0.703032	1	1	0.195105
GO1	Ifitm3	1.35579e-05	0.329449	0.902	0.965	0.203871
GO1	Tor4a	1.87756e-05	0.341299	0.98	1	0.282328
GO1	Rpl22l1	1.94089e-05	0.316109	0.941	0.988	0.291851
GO1	Taf5	2.13805e-05	0.269179	0.843	0.959	0.321498
GO1	Nab1	2.14855e-05	0.259472	0.863	0.948	0.323077
GO1	Xrcc4	2.41992e-05	0.30384	0.941	1	0.363884
GO1	Tiparp	2.44665e-05	0.287745	1	1	0.367903
GO1	Taok1	2.47336e-05	0.262516	0.941	0.988	0.371919
GO1	Kif2a	2.50041e-05	0.276282	0.922	0.988	0.375986
GO1	Sugt1	2.50085e-05	0.416449	1	1	0.376053
GO1	Taf4	2.53131e-05	0.255481	0.765	0.855	0.380632
GO1	Serbp1	2.5843e-05	0.2792	1	1	0.3886
GO1	Apip	2.64139e-05	0.254077	0.98	1	0.397186
GO1	Zar1l	3.17751e-05	0.258826	0.961	1	0.477803
GO1	Paip1	3.53962e-05	0.322238	1	1	0.532253
GO1	Esco2	3.73505e-05	0.378255	1	1	0.561639
GO1	Rab33b	4.67334e-05	0.621458	1	1	0.70273
GO1	C86187	4.77352e-05	0.346837	1	1	0.717794
GO1	Tmem206	4.82437e-05	0.525663	0.98	1	0.725441
GO1	Golga4	4.92762e-05	0.257007	0.98	1	0.740966
GO1	Lig4	5.13355e-05	0.275957	0.922	0.953	0.771931
GO1	Ybx1	5.47603e-05	0.252182	1	1	0.823431
GO1	Fbxw21	6.27575e-05	0.257781	1	1	0.943685
GO1	Mkks	6.54327e-05	0.29784	1	1	0.983912
GO1	Bptf	6.82156e-05	0.280316	1	1	1
GO1	Vdac2	7.00111e-05	0.287964	0.98	0.994	1
GO1	Slx4ip	7.48803e-05	0.31077	0.922	0.988	1
GO1	Clint1	7.76482e-05	0.261136	0.941	0.994	1
GO1	Mrps17	8.21833e-05	0.284302	1	1	1
GO1	Ctsl	8.51956e-05	0.686429	0.98	0.994	1
GO1	Kit	8.92229e-05	0.293093	1	1	1
GO1	Atpif1	9.29527e-05	0.273145	1	1	1
GO1	Sin3a	9.48707e-05	0.323543	0.961	0.994	1
GO1	Nup214	9.48723e-05	0.268998	0.98	1	1
GO1	Gm7056	0.000109396	0.264229	1	0.994	1
GO1	Bub1b	0.000113916	0.334782	1	0.994	1
GO1	Gpr1	0.000119067	0.261249	0.941	0.948	1
GO1	Spa17	0.000125997	0.318844	0.941	1	1
[truncated: 700 more rows]
